# Supplementary material for: Unique extrication structure in a new megaspilid, Dendrocerus scutellaris Trietsch & Mikó (Hymenoptera: Megaspilidae)
Source: Biodivers Data J. 2018 Jan 30;(6):e22676. doi: 10.3897/BDJ.6.e22676 (PMC5804289; doi:10.3897/BDJ.6.e22676)
Supplement: Supplementary material 1 — Specimen Locality Information [file bdj-06-e22676-s001.xlsx]

## Sheet: Sheet1
Supplementary File 1: A table listing all of the specimens used in this study, and their associated locality and repository information.
Specimen/Lot Identifier	Repository	Collecting Event/ Locality Information	Sex
NHMUK 010812044	UK, London, Natural History Museum (NHMUK)	COSTA RICA: Guana -caste Pr.: Santa Rosa N. P.: 300m Bosque San Emilio Sample SE.6.C. 5-26.x.1985 D Janzen & I. Gauld BMNH(E) 2008-87	Female
NHMUK 010812045	USA, Pennsylvania, University Park, Pennsylvania State University, Frost Entomological Museum (PSUC)	COSTA RICA: Guana -caste Pr.: Santa Rosa N. P.: 300m Bosque San Emilio Sample SE.6.C. 13.vii-3.viii.1985 D Janzen & I. Gauld BMNH(E) 2008-87	Female
NHMUK 010812030	UK, London, Natural History Museum (NHMUK)	COSTA RICA: Guana -caste Pr.: Santa Rosa N. P.: 300m Bosque San Emilio Sample SE.6.C. 13.vii-3.viii.1985 D Janzen & I. Gauld BMNH(E) 2008-87	Male
NHMUK 010812028	UK, London, Natural History Museum (NHMUK)	COSTA RICA: Guana -caste Pr.: Santa Rosa N. P.: 300m Bosque San Emilio sample SE.6.C. 27.iv-11.v.1985 D Janzen & I. Gauld BMNH(E) 2008-87	Male
