# Supplementary material for: Unique extrication structure in a new megaspilid, Dendrocerus scutellaris Trietsch & Mikó (Hymenoptera: Megaspilidae)
Source: Biodivers Data J. 2018 Jan 30;(6):e22676. doi: 10.3897/BDJ.6.e22676 (PMC5804289; doi:10.3897/BDJ.6.e22676)
Supplement: Supplementary material 2 — MX Taxonomic Treatment File [file bdj-06-e22676-s002.n3]

<http://example.org/state_8299> <http://purl.oclc.org/NET/mx-database/has_mx_id> "8299"^^<http://www.w3.org/2001/XMLSchema#integer> .
<http://example.org/state_8299> <http://www.w3.org/1999/02/22-rdf-syntax-ns#type> <http://purl.obolibrary.org/obo/CDAO_0000045> .
<http://example.org/state_8299> <http://www.w3.org/2000/01/rdf-schema#label> "present" .
<http://example.org/state_6526> <http://purl.oclc.org/NET/mx-database/has_mx_id> "6526"^^<http://www.w3.org/2001/XMLSchema#integer> .
<http://example.org/state_6526> <http://www.w3.org/1999/02/22-rdf-syntax-ns#type> <http://purl.obolibrary.org/obo/CDAO_0000045> .
<http://example.org/state_6526> <http://www.w3.org/2000/01/rdf-schema#label> "one" .
<http://example.org/state_28797> <http://purl.oclc.org/NET/mx-database/has_mx_id> "28797"^^<http://www.w3.org/2001/XMLSchema#integer> .
<http://example.org/state_28797> <http://www.w3.org/1999/02/22-rdf-syntax-ns#type> <http://purl.obolibrary.org/obo/CDAO_0000045> .
<http://example.org/state_28797> <http://www.w3.org/2000/01/rdf-schema#label> "absent" .
<http://example.org/state_7655> <http://purl.oclc.org/NET/mx-database/has_mx_id> "7655"^^<http://www.w3.org/2001/XMLSchema#integer> .
<http://example.org/state_7655> <http://www.w3.org/1999/02/22-rdf-syntax-ns#type> <http://purl.obolibrary.org/obo/CDAO_0000045> .
<http://example.org/state_7655> <http://www.w3.org/2000/01/rdf-schema#label> "present only medially" .
<http://example.org/state_17943> <http://purl.oclc.org/NET/mx-database/has_mx_id> "17943"^^<http://www.w3.org/2001/XMLSchema#integer> .
<http://example.org/state_17943> <http://www.w3.org/1999/02/22-rdf-syntax-ns#type> <http://purl.obolibrary.org/obo/CDAO_0000045> .
<http://example.org/state_17943> <http://www.w3.org/2000/01/rdf-schema#label> "7.0-7.8 mm" .
<http://example.org/state_8280> <http://purl.oclc.org/NET/mx-database/has_mx_id> "8280"^^<http://www.w3.org/2001/XMLSchema#integer> .
<http://example.org/state_8280> <http://www.w3.org/1999/02/22-rdf-syntax-ns#type> <http://purl.obolibrary.org/obo/CDAO_0000045> .
<http://example.org/state_8280> <http://www.w3.org/2000/01/rdf-schema#label> "extending ventrally of pleural pit line" .
<http://example.org/state_6965> <http://purl.oclc.org/NET/mx-database/has_mx_id> "6965"^^<http://www.w3.org/2001/XMLSchema#integer> .
<http://example.org/state_6965> <http://www.w3.org/1999/02/22-rdf-syntax-ns#type> <http://purl.obolibrary.org/obo/CDAO_0000045> .
<http://example.org/state_6965> <http://www.w3.org/2000/01/rdf-schema#label> "toothed" .
<http://example.org/state_28697> <http://purl.oclc.org/NET/mx-database/has_mx_id> "28697"^^<http://www.w3.org/2001/XMLSchema#integer> .
<http://example.org/state_28697> <http://www.w3.org/1999/02/22-rdf-syntax-ns#type> <http://purl.obolibrary.org/obo/CDAO_0000045> .
<http://example.org/state_28697> <http://www.w3.org/2000/01/rdf-schema#label> "cupula less than 1/2 the length of gonostyle-volsella complex in lateral view" .
<http://example.org/state_33008> <http://purl.oclc.org/NET/mx-database/has_mx_id> "33008"^^<http://www.w3.org/2001/XMLSchema#integer> .
<http://example.org/state_33008> <http://www.w3.org/1999/02/22-rdf-syntax-ns#type> <http://purl.obolibrary.org/obo/CDAO_0000045> .
<http://example.org/state_33008> <http://www.w3.org/2000/01/rdf-schema#label> "F9 longer F7+8" .
<http://example.org/state_28506> <http://purl.oclc.org/NET/mx-database/has_mx_id> "28506"^^<http://www.w3.org/2001/XMLSchema#integer> .
<http://example.org/state_28506> <http://www.w3.org/1999/02/22-rdf-syntax-ns#type> <http://purl.obolibrary.org/obo/CDAO_0000045> .
<http://example.org/state_28506> <http://www.w3.org/2000/01/rdf-schema#label> "straight (left and right lateral propodeal carinae compose a carina that is not broken medially)" .
<http://example.org/state_28708> <http://purl.oclc.org/NET/mx-database/has_mx_id> "28708"^^<http://www.w3.org/2001/XMLSchema#integer> .
<http://example.org/state_28708> <http://www.w3.org/1999/02/22-rdf-syntax-ns#type> <http://purl.obolibrary.org/obo/CDAO_0000045> .
<http://example.org/state_28708> <http://www.w3.org/2000/01/rdf-schema#label> "present" .
<http://example.org/character_9933> <http://purl.oclc.org/NET/mx-database/has_mx_id> "9933"^^<http://www.w3.org/2001/XMLSchema#integer> .
<http://example.org/character_9933> <http://www.w3.org/1999/02/22-rdf-syntax-ns#type> <http://purl.obolibrary.org/obo/CDAO_0000075> .
<http://example.org/character_9933> <http://www.w3.org/2000/01/rdf-schema#label> "Preoccipital carina shape" .
<http://example.org/character_9933> <http://purl.oclc.org/NET/mx-database/can_have_state> <http://example.org/state_28790> .
<http://example.org/character_9933> <http://purl.oclc.org/NET/mx-database/can_have_state> <http://example.org/state_28791> .
<http://example.org/character_9933> <http://purl.oclc.org/NET/mx-database/can_have_state> <http://example.org/state_28826> .
<http://example.org/character_9933> <http://www.w3.org/2000/01/rdf-schema#comment> "The preoccipital carina is present in some C. clavatus species and represented by a complete carina posterior to compound eyes and by some irregular, not continuous carinae on the dorsal region of the vertex." .
<http://example.org/state_17945> <http://purl.oclc.org/NET/mx-database/has_mx_id> "17945"^^<http://www.w3.org/2001/XMLSchema#integer> .
<http://example.org/state_17945> <http://www.w3.org/1999/02/22-rdf-syntax-ns#type> <http://purl.obolibrary.org/obo/CDAO_0000045> .
<http://example.org/state_17945> <http://www.w3.org/2000/01/rdf-schema#label> "5.3\u20136.6 mm" .
<http://example.org/state_6528> <http://purl.oclc.org/NET/mx-database/has_mx_id> "6528"^^<http://www.w3.org/2001/XMLSchema#integer> .
<http://example.org/state_6528> <http://www.w3.org/1999/02/22-rdf-syntax-ns#type> <http://purl.obolibrary.org/obo/CDAO_0000045> .
<http://example.org/state_6528> <http://www.w3.org/2000/01/rdf-schema#label> "more than two" .
<http://example.org/state_7657> <http://purl.oclc.org/NET/mx-database/has_mx_id> "7657"^^<http://www.w3.org/2001/XMLSchema#integer> .
<http://example.org/state_7657> <http://www.w3.org/1999/02/22-rdf-syntax-ns#type> <http://purl.obolibrary.org/obo/CDAO_0000045> .
<http://example.org/state_7657> <http://www.w3.org/2000/01/rdf-schema#label> "complete" .
<http://example.org/state_33848> <http://purl.oclc.org/NET/mx-database/has_mx_id> "33848"^^<http://www.w3.org/2001/XMLSchema#integer> .
<http://example.org/state_33848> <http://www.w3.org/1999/02/22-rdf-syntax-ns#type> <http://purl.obolibrary.org/obo/CDAO_0000045> .
<http://example.org/state_33848> <http://www.w3.org/2000/01/rdf-schema#label> "2800 \u00B5m" .
<http://example.org/state_28680> <http://purl.oclc.org/NET/mx-database/has_mx_id> "28680"^^<http://www.w3.org/2001/XMLSchema#integer> .
<http://example.org/state_28680> <http://www.w3.org/1999/02/22-rdf-syntax-ns#type> <http://purl.obolibrary.org/obo/CDAO_0000045> .
<http://example.org/state_28680> <http://www.w3.org/2000/01/rdf-schema#label> "crenulate" .
<http://example.org/character_9935> <http://purl.oclc.org/NET/mx-database/has_mx_id> "9935"^^<http://www.w3.org/2001/XMLSchema#integer> .
<http://example.org/character_9935> <http://www.w3.org/1999/02/22-rdf-syntax-ns#type> <http://purl.obolibrary.org/obo/CDAO_0000075> .
<http://example.org/character_9935> <http://www.w3.org/2000/01/rdf-schema#label> "Submedial flange of occipital carina count" .
<http://example.org/character_9935> <http://purl.oclc.org/NET/mx-database/can_have_state> <http://example.org/state_28794> .
<http://example.org/character_9935> <http://purl.oclc.org/NET/mx-database/can_have_state> <http://example.org/state_28795> .
<http://example.org/character_9935> <http://www.w3.org/2000/01/rdf-schema#comment> "<p>Mik\u00F3 et al. 2015 (Malagasy): The median flange and submedian flanges of the occipital carina is present in C. clavatus. These anatomical structures are also present in Megaspilus and in numerous Ceraphronidae.</p> \r\n\r\nThe term should be \"submedial\" not \"submedian\"" .
<http://example.org/state_28882> <http://purl.oclc.org/NET/mx-database/has_mx_id> "28882"^^<http://www.w3.org/2001/XMLSchema#integer> .
<http://example.org/state_28882> <http://www.w3.org/1999/02/22-rdf-syntax-ns#type> <http://purl.obolibrary.org/obo/CDAO_0000045> .
<http://example.org/state_28882> <http://www.w3.org/2000/01/rdf-schema#label> "HH:EHf=1.0-2.0" .
<http://example.org/state_28747> <http://purl.oclc.org/NET/mx-database/has_mx_id> "28747"^^<http://www.w3.org/2001/XMLSchema#integer> .
<http://example.org/state_28747> <http://www.w3.org/1999/02/22-rdf-syntax-ns#type> <http://purl.obolibrary.org/obo/CDAO_0000045> .
<http://example.org/state_28747> <http://www.w3.org/2000/01/rdf-schema#label> "Distal part of scape, pedicel, F1-3 ochre; legs except proximal metacoxa yellow; rest of body brown" .
<http://example.org/state_30126> <http://purl.oclc.org/NET/mx-database/has_mx_id> "30126"^^<http://www.w3.org/2001/XMLSchema#integer> .
<http://example.org/state_30126> <http://www.w3.org/1999/02/22-rdf-syntax-ns#type> <http://purl.obolibrary.org/obo/CDAO_0000045> .
<http://example.org/state_30126> <http://www.w3.org/2000/01/rdf-schema#label> "1500-2700 \u00B5m" .
<http://example.org/character_9937> <http://purl.oclc.org/NET/mx-database/has_mx_id> "9937"^^<http://www.w3.org/2001/XMLSchema#integer> .
<http://example.org/character_9937> <http://www.w3.org/1999/02/22-rdf-syntax-ns#type> <http://purl.obolibrary.org/obo/CDAO_0000075> .
<http://example.org/character_9937> <http://www.w3.org/2000/01/rdf-schema#label> "Female ninth flagellomere length" .
<http://example.org/character_9937> <http://purl.oclc.org/NET/mx-database/can_have_state> <http://example.org/state_28801> .
<http://example.org/character_9937> <http://purl.oclc.org/NET/mx-database/can_have_state> <http://example.org/state_30180> .
<http://example.org/character_9937> <http://purl.oclc.org/NET/mx-database/can_have_state> <http://example.org/state_28814> .
<http://example.org/character_9937> <http://purl.oclc.org/NET/mx-database/can_have_state> <http://example.org/state_33008> .
<http://example.org/state_28884> <http://purl.oclc.org/NET/mx-database/has_mx_id> "28884"^^<http://www.w3.org/2001/XMLSchema#integer> .
<http://example.org/state_28884> <http://www.w3.org/1999/02/22-rdf-syntax-ns#type> <http://purl.obolibrary.org/obo/CDAO_0000045> .
<http://example.org/state_28884> <http://www.w3.org/2000/01/rdf-schema#label> "HW:IOS=2.0-2.5" .
<http://example.org/state_8836> <http://purl.oclc.org/NET/mx-database/has_mx_id> "8836"^^<http://www.w3.org/2001/XMLSchema#integer> .
<http://example.org/state_8836> <http://www.w3.org/1999/02/22-rdf-syntax-ns#type> <http://purl.obolibrary.org/obo/CDAO_0000045> .
<http://example.org/state_8836> <http://www.w3.org/2000/01/rdf-schema#label> "occipital carina complete, preoccipital carina absent from the vertex" .
<http://purl.obolibrary.org/obo/CDAO_0000075> <http://www.w3.org/1999/02/22-rdf-syntax-ns#type> <http://www.w3.org/2002/07/owl#Class> .
<http://purl.obolibrary.org/obo/CDAO_0000075> <http://www.w3.org/2000/01/rdf-schema#label> "StandardCharacter" .
<http://example.org/state_30128> <http://purl.oclc.org/NET/mx-database/has_mx_id> "30128"^^<http://www.w3.org/2001/XMLSchema#integer> .
<http://example.org/state_30128> <http://www.w3.org/1999/02/22-rdf-syntax-ns#type> <http://purl.obolibrary.org/obo/CDAO_0000045> .
<http://example.org/state_30128> <http://www.w3.org/2000/01/rdf-schema#label> "1270-1300 \u00B5m" .
<http://example.org/state_28749> <http://purl.oclc.org/NET/mx-database/has_mx_id> "28749"^^<http://www.w3.org/2001/XMLSchema#integer> .
<http://example.org/state_28749> <http://www.w3.org/1999/02/22-rdf-syntax-ns#type> <http://purl.obolibrary.org/obo/CDAO_0000045> .
<http://example.org/state_28749> <http://www.w3.org/2000/01/rdf-schema#label> " adjacent to transscutal articulation" .
<http://example.org/state_7642> <http://purl.oclc.org/NET/mx-database/has_mx_id> "7642"^^<http://www.w3.org/2001/XMLSchema#integer> .
<http://example.org/state_7642> <http://www.w3.org/1999/02/22-rdf-syntax-ns#type> <http://purl.obolibrary.org/obo/CDAO_0000045> .
<http://example.org/state_7642> <http://www.w3.org/2000/01/rdf-schema#label> "the preoccipital carina is absent from the vertex, but a carina, that is continuous with the anterior margin of the preoccipital lunula, extends ventrally to the oral foramen" .
<http://example.org/state_6467> <http://purl.oclc.org/NET/mx-database/has_mx_id> "6467"^^<http://www.w3.org/2001/XMLSchema#integer> .
<http://example.org/state_6467> <http://www.w3.org/1999/02/22-rdf-syntax-ns#type> <http://purl.obolibrary.org/obo/CDAO_0000045> .
<http://example.org/state_6467> <http://www.w3.org/2000/01/rdf-schema#label> "absent" .
<http://example.org/state_6952> <http://purl.oclc.org/NET/mx-database/has_mx_id> "6952"^^<http://www.w3.org/2001/XMLSchema#integer> .
<http://example.org/state_6952> <http://www.w3.org/1999/02/22-rdf-syntax-ns#type> <http://purl.obolibrary.org/obo/CDAO_0000045> .
<http://example.org/state_6952> <http://www.w3.org/2000/01/rdf-schema#label> "with deep concavity medially" .
<http://example.org/state_28684> <http://purl.oclc.org/NET/mx-database/has_mx_id> "28684"^^<http://www.w3.org/2001/XMLSchema#integer> .
<http://example.org/state_28684> <http://www.w3.org/1999/02/22-rdf-syntax-ns#type> <http://purl.obolibrary.org/obo/CDAO_0000045> .
<http://example.org/state_28684> <http://www.w3.org/2000/01/rdf-schema#label> "absent" .
<http://example.org/state_7259> <http://purl.oclc.org/NET/mx-database/has_mx_id> "7259"^^<http://www.w3.org/2001/XMLSchema#integer> .
<http://example.org/state_7259> <http://www.w3.org/1999/02/22-rdf-syntax-ns#type> <http://purl.obolibrary.org/obo/CDAO_0000045> .
<http://example.org/state_7259> <http://www.w3.org/2000/01/rdf-schema#label> "blunt" .
<http://example.org/character_2894> <http://purl.oclc.org/NET/mx-database/has_mx_id> "2894"^^<http://www.w3.org/2001/XMLSchema#integer> .
<http://example.org/character_2894> <http://www.w3.org/1999/02/22-rdf-syntax-ns#type> <http://purl.obolibrary.org/obo/CDAO_0000075> .
<http://example.org/character_2894> <http://www.w3.org/2000/01/rdf-schema#label> "Transverse line of the metanotum-propodeum vs. antecostal sulcus of the first abdominal tergum" .
<http://example.org/character_2894> <http://purl.oclc.org/NET/mx-database/can_have_state> <http://example.org/state_8209> .
<http://example.org/character_2894> <http://purl.oclc.org/NET/mx-database/can_have_state> <http://example.org/state_8210> .
<http://example.org/character_2894> <http://www.w3.org/2000/01/rdf-schema#comment> "<p>The character is not applicable if the metanotum and the propodeum are separated. The transverse line of the metanotum/propodeum complex delimits an anterior narrow area. The line is continuous with the ventral margin of the anterolateral metanotal area, hence could be consider as the mark of the site of the \"fusion\" of the metanotum and the propodeum. In one Dendrocerus species group the line extending medially, and fusing with the antecostal line at the median point, whereas in other Megaspilidae the line either absent (Dendrocerus propodealis) or fusing with the antecostal line sublaterally. The character is not applicable in Ceraphronidae, where the transverse line is absent. In some cases there is a very narrow area extending along the anterior margin of the metathorax propodeal complex, but it might be the dorsal inflection of the complex and hence the line separating this area is perhaps not equivalent with the transverse line in Megaspilidae. " .
<http://example.org/character_9637> <http://purl.oclc.org/NET/mx-database/has_mx_id> "9637"^^<http://www.w3.org/2001/XMLSchema#integer> .
<http://example.org/character_9637> <http://www.w3.org/1999/02/22-rdf-syntax-ns#type> <http://purl.obolibrary.org/obo/CDAO_0000075> .
<http://example.org/character_9637> <http://www.w3.org/2000/01/rdf-schema#label> "Male ocular ocellar line vs. posterior ocellar line" .
<http://example.org/character_9637> <http://purl.oclc.org/NET/mx-database/can_have_state> <http://example.org/state_28887> .
<http://example.org/character_9637> <http://purl.oclc.org/NET/mx-database/can_have_state> <http://example.org/state_28957> .
<http://example.org/character_9637> <http://purl.oclc.org/NET/mx-database/can_have_state> <http://example.org/state_33908> .
<http://example.org/state_28886> <http://purl.oclc.org/NET/mx-database/has_mx_id> "28886"^^<http://www.w3.org/2001/XMLSchema#integer> .
<http://example.org/state_28886> <http://www.w3.org/1999/02/22-rdf-syntax-ns#type> <http://purl.obolibrary.org/obo/CDAO_0000045> .
<http://example.org/state_28886> <http://www.w3.org/2000/01/rdf-schema#label> "OOL:LOL=1.0-2.0" .
<http://example.org/character_9920> <http://purl.oclc.org/NET/mx-database/has_mx_id> "9920"^^<http://www.w3.org/2001/XMLSchema#integer> .
<http://example.org/character_9920> <http://www.w3.org/1999/02/22-rdf-syntax-ns#type> <http://purl.obolibrary.org/obo/CDAO_0000075> .
<http://example.org/character_9920> <http://www.w3.org/2000/01/rdf-schema#label> "Median mesoscutal sulcus posterior end" .
<http://example.org/character_9920> <http://purl.oclc.org/NET/mx-database/can_have_state> <http://example.org/state_28749> .
<http://example.org/character_9920> <http://purl.oclc.org/NET/mx-database/can_have_state> <http://example.org/state_28750> .
<http://example.org/state_6550> <http://purl.oclc.org/NET/mx-database/has_mx_id> "6550"^^<http://www.w3.org/2001/XMLSchema#integer> .
<http://example.org/state_6550> <http://www.w3.org/1999/02/22-rdf-syntax-ns#type> <http://purl.obolibrary.org/obo/CDAO_0000045> .
<http://example.org/state_6550> <http://www.w3.org/2000/01/rdf-schema#label> "present" .
<http://example.org/character_2794> <http://purl.oclc.org/NET/mx-database/has_mx_id> "2794"^^<http://www.w3.org/2001/XMLSchema#integer> .
<http://example.org/character_2794> <http://www.w3.org/1999/02/22-rdf-syntax-ns#type> <http://purl.obolibrary.org/obo/CDAO_0000075> .
<http://example.org/character_2794> <http://www.w3.org/2000/01/rdf-schema#label> "Ventral margin of antennal rim vs. dorsal margin of clypeus" .
<http://example.org/character_2794> <http://purl.oclc.org/NET/mx-database/can_have_state> <http://example.org/state_7888> .
<http://example.org/character_2794> <http://purl.oclc.org/NET/mx-database/can_have_state> <http://example.org/state_7889> .
<http://example.org/character_2794> <http://www.w3.org/2000/01/rdf-schema#comment> "<p><em>I\u2019m not sure what this means\u2014 Carolyn 5/20/15</em></p> \r\nthe ventral margin of the antennal rim is either adjacent to the dorsal margin of the clypeus or not adjacent with the dorsal margin of the clypeus" .
<http://example.org/state_28786> <http://purl.oclc.org/NET/mx-database/has_mx_id> "28786"^^<http://www.w3.org/2001/XMLSchema#integer> .
<http://example.org/state_28786> <http://www.w3.org/1999/02/22-rdf-syntax-ns#type> <http://purl.obolibrary.org/obo/CDAO_0000045> .
<http://example.org/state_28786> <http://www.w3.org/2000/01/rdf-schema#label> "occipital carina is dorsal to lateral ocellus in lateral view" .
<http://example.org/state_28686> <http://purl.oclc.org/NET/mx-database/has_mx_id> "28686"^^<http://www.w3.org/2001/XMLSchema#integer> .
<http://example.org/state_28686> <http://www.w3.org/1999/02/22-rdf-syntax-ns#type> <http://purl.obolibrary.org/obo/CDAO_0000045> .
<http://example.org/state_28686> <http://www.w3.org/2000/01/rdf-schema#label> "absent medially, represented by two grooves laterally of facial pit" .
<http://example.org/state_28732> <http://purl.oclc.org/NET/mx-database/has_mx_id> "28732"^^<http://www.w3.org/2001/XMLSchema#integer> .
<http://example.org/state_28732> <http://www.w3.org/1999/02/22-rdf-syntax-ns#type> <http://purl.obolibrary.org/obo/CDAO_0000045> .
<http://example.org/state_28732> <http://www.w3.org/2000/01/rdf-schema#label> "front and middle leg lighter than distal half of scape, pedicel and tegula; cranium, distal region of flagellum, mesosoma except legs and petiole neck darker than proximal region of flagellum, hind leg and metasoma posterior to petiole neck and mesosoma d" .
<http://example.org/character_9639> <http://purl.oclc.org/NET/mx-database/has_mx_id> "9639"^^<http://www.w3.org/2001/XMLSchema#integer> .
<http://example.org/character_9639> <http://www.w3.org/1999/02/22-rdf-syntax-ns#type> <http://purl.obolibrary.org/obo/CDAO_0000075> .
<http://example.org/character_9639> <http://www.w3.org/2000/01/rdf-schema#label> "Harpe length" .
<http://example.org/character_9639> <http://purl.oclc.org/NET/mx-database/can_have_state> <http://example.org/state_28704> .
<http://example.org/character_9639> <http://purl.oclc.org/NET/mx-database/can_have_state> <http://example.org/state_28705> .
<http://example.org/character_9639> <http://www.w3.org/2000/01/rdf-schema#comment> "<p>Malagashi Megaspilidae: Harpe elongate in species 3 and not elongate in species 1.</p>\r\n<p>Character needs to be standardized. In C. babaiax the harpe as long as the gonosytle/volella complex in lateral view whereas in C. pseudobabaiax the harpe 0.7 length of gonostyle.</p> " .
<http://example.org/state_28888> <http://purl.oclc.org/NET/mx-database/has_mx_id> "28888"^^<http://www.w3.org/2001/XMLSchema#integer> .
<http://example.org/state_28888> <http://www.w3.org/1999/02/22-rdf-syntax-ns#type> <http://purl.obolibrary.org/obo/CDAO_0000045> .
<http://example.org/state_28888> <http://www.w3.org/2000/01/rdf-schema#label> "OOL 1.5\u20132.5 x as long as LOL " .
<http://example.org/character_9922> <http://purl.oclc.org/NET/mx-database/has_mx_id> "9922"^^<http://www.w3.org/2001/XMLSchema#integer> .
<http://example.org/character_9922> <http://www.w3.org/1999/02/22-rdf-syntax-ns#type> <http://purl.obolibrary.org/obo/CDAO_0000075> .
<http://example.org/character_9922> <http://www.w3.org/2000/01/rdf-schema#label> "Posteromedian process of the mesoscutellum count" .
<http://example.org/character_9922> <http://purl.oclc.org/NET/mx-database/can_have_state> <http://example.org/state_28753> .
<http://example.org/character_9922> <http://purl.oclc.org/NET/mx-database/can_have_state> <http://example.org/state_28754> .
<http://example.org/character_9922> <http://www.w3.org/2000/01/rdf-schema#comment> "HAO class \"Posteromedian process of the mesoscutellum\" has to be created." .
<http://example.org/character_2190> <http://purl.oclc.org/NET/mx-database/has_mx_id> "2190"^^<http://www.w3.org/2001/XMLSchema#integer> .
<http://example.org/character_2190> <http://www.w3.org/1999/02/22-rdf-syntax-ns#type> <http://purl.obolibrary.org/obo/CDAO_0000075> .
<http://example.org/character_2190> <http://www.w3.org/2000/01/rdf-schema#label> "Apical parossiculal seta number" .
<http://example.org/character_2190> <http://purl.oclc.org/NET/mx-database/can_have_state> <http://example.org/state_6526> .
<http://example.org/character_2190> <http://purl.oclc.org/NET/mx-database/can_have_state> <http://example.org/state_6527> .
<http://example.org/character_2190> <http://purl.oclc.org/NET/mx-database/can_have_state> <http://example.org/state_6528> .
<http://example.org/character_2190> <http://www.w3.org/2000/01/rdf-schema#comment> "This character is not applicable if the parossiculus is evenly covered with dense setae (Megalyroidea). The number of setae and the presence of corresponding distal projections of parossiculus vary in Ceraphronoidea. In Ceraphronidae only one parossiculal setae is present. In Megaspilidae the number of setae is usually 2. In some Conostigmus species, in Dendrocerus africanus and in other Dendrocerus species with branched antenna from the Ethiopian and Oriental region (personal observation) the number of parossiculal setae are more than 2. In the latter species each setae corresponds with an individual distal projection of parossiculus.\r\n\r\n\r\nFomerly \"Parossicular seta: number\"\r\n--Trietsch 6/25/15" .
<http://example.org/character_2953> <http://purl.oclc.org/NET/mx-database/has_mx_id> "2953"^^<http://www.w3.org/2001/XMLSchema#integer> .
<http://example.org/character_2953> <http://www.w3.org/1999/02/22-rdf-syntax-ns#type> <http://purl.obolibrary.org/obo/CDAO_0000075> .
<http://example.org/character_2953> <http://www.w3.org/2000/01/rdf-schema#label> "Posterodorsal metapleural area shape" .
<http://example.org/character_2953> <http://purl.oclc.org/NET/mx-database/can_have_state> <http://example.org/state_8309> .
<http://example.org/character_2953> <http://purl.oclc.org/NET/mx-database/can_have_state> <http://example.org/state_8308> .
<http://example.org/character_2953> <http://www.w3.org/2000/01/rdf-schema#comment> "<p>This character is not applicable if the posterodorsal metapleural area cannot be observed externally.</p> \nCarolyn Trietsch: trapezoid means 4 sides, triangular means only 3 sides." .
<http://example.org/state_8775> <http://purl.oclc.org/NET/mx-database/has_mx_id> "8775"^^<http://www.w3.org/2001/XMLSchema#integer> .
<http://example.org/state_8775> <http://www.w3.org/1999/02/22-rdf-syntax-ns#type> <http://purl.obolibrary.org/obo/CDAO_0000045> .
<http://example.org/state_8775> <http://www.w3.org/2000/01/rdf-schema#label> "4" .
<http://example.org/state_28788> <http://purl.oclc.org/NET/mx-database/has_mx_id> "28788"^^<http://www.w3.org/2001/XMLSchema#integer> .
<http://example.org/state_28788> <http://www.w3.org/1999/02/22-rdf-syntax-ns#type> <http://purl.obolibrary.org/obo/CDAO_0000045> .
<http://example.org/state_28788> <http://www.w3.org/2000/01/rdf-schema#label> "Dark brown except pedicel, proximal 1/5th of scape, fore and middle leg, mandible ochre/yellowish" .
<http://example.org/state_7681> <http://purl.oclc.org/NET/mx-database/has_mx_id> "7681"^^<http://www.w3.org/2001/XMLSchema#integer> .
<http://example.org/state_7681> <http://www.w3.org/1999/02/22-rdf-syntax-ns#type> <http://purl.obolibrary.org/obo/CDAO_0000045> .
<http://example.org/state_7681> <http://www.w3.org/2000/01/rdf-schema#label> "elongate, more than 2x as long as wide" .
<http://example.org/state_33837> <http://purl.oclc.org/NET/mx-database/has_mx_id> "33837"^^<http://www.w3.org/2001/XMLSchema#integer> .
<http://example.org/state_33837> <http://www.w3.org/1999/02/22-rdf-syntax-ns#type> <http://purl.obolibrary.org/obo/CDAO_0000045> .
<http://example.org/state_33837> <http://www.w3.org/2000/01/rdf-schema#label> "1.1" .
<http://example.org/character_2696> <http://purl.oclc.org/NET/mx-database/has_mx_id> "2696"^^<http://www.w3.org/2001/XMLSchema#integer> .
<http://example.org/character_2696> <http://www.w3.org/1999/02/22-rdf-syntax-ns#type> <http://purl.obolibrary.org/obo/CDAO_0000075> .
<http://example.org/character_2696> <http://www.w3.org/2000/01/rdf-schema#label> "Epicnemium posterior margin shape" .
<http://example.org/character_2696> <http://purl.oclc.org/NET/mx-database/can_have_state> <http://example.org/state_7679> .
<http://example.org/character_2696> <http://purl.oclc.org/NET/mx-database/can_have_state> <http://example.org/state_7680> .
<http://example.org/character_2696> <http://purl.oclc.org/NET/mx-database/can_have_state> <http://example.org/state_7717> .
<http://example.org/character_2696> <http://purl.oclc.org/NET/mx-database/can_have_state> <http://example.org/state_28871> .
<http://example.org/character_2696> <http://www.w3.org/2000/01/rdf-schema#comment> "<p>The character is not applicable if the epicnemium is absent. The epicnemium is usually well defined posteriorly by the usually medially curved epicnemial carina in Ceraphronoidea. The posterior margin of the epicnemium bears a median pit that corresponds with the anteroventral edge of the discrimenal lamella in most Ceraphronoidea. In some taxa, however the anterior mesodiscrimenal pit is absent, and the medially curving posterior margin of the epicnemium is convex posteriorly. Most of the species belonging to these group has reduced discrimenal lamella not extending anteriorly to the posterior margin of the epicnemium. In some Dendrocerus species the posterolateral margins of the convex posterior margin of the epicnemium are straight and resulting a triangular shape of the epicnemium.</p>   " .
<http://example.org/state_28688> <http://purl.oclc.org/NET/mx-database/has_mx_id> "28688"^^<http://www.w3.org/2001/XMLSchema#integer> .
<http://example.org/state_28688> <http://www.w3.org/1999/02/22-rdf-syntax-ns#type> <http://purl.obolibrary.org/obo/CDAO_0000045> .
<http://example.org/state_28688> <http://www.w3.org/2000/01/rdf-schema#label> "1" .
<http://example.org/state_30113> <http://purl.oclc.org/NET/mx-database/has_mx_id> "30113"^^<http://www.w3.org/2001/XMLSchema#integer> .
<http://example.org/state_30113> <http://www.w3.org/1999/02/22-rdf-syntax-ns#type> <http://purl.obolibrary.org/obo/CDAO_0000045> .
<http://example.org/state_30113> <http://www.w3.org/2000/01/rdf-schema#label> "HH:EHf=1.33-1.47" .
<http://example.org/state_28734> <http://purl.oclc.org/NET/mx-database/has_mx_id> "28734"^^<http://www.w3.org/2001/XMLSchema#integer> .
<http://example.org/state_28734> <http://www.w3.org/1999/02/22-rdf-syntax-ns#type> <http://purl.obolibrary.org/obo/CDAO_0000045> .
<http://example.org/state_28734> <http://www.w3.org/2000/01/rdf-schema#label> "convex" .
<http://example.org/state_27540> <http://purl.oclc.org/NET/mx-database/has_mx_id> "27540"^^<http://www.w3.org/2001/XMLSchema#integer> .
<http://example.org/state_27540> <http://www.w3.org/1999/02/22-rdf-syntax-ns#type> <http://purl.obolibrary.org/obo/CDAO_0000045> .
<http://example.org/state_27540> <http://www.w3.org/2000/01/rdf-schema#label> "Preoccipital furrow ends posterior to ocellar triangle" .
<http://example.org/state_28871> <http://purl.oclc.org/NET/mx-database/has_mx_id> "28871"^^<http://www.w3.org/2001/XMLSchema#integer> .
<http://example.org/state_28871> <http://www.w3.org/1999/02/22-rdf-syntax-ns#type> <http://purl.obolibrary.org/obo/CDAO_0000045> .
<http://example.org/state_28871> <http://www.w3.org/2000/01/rdf-schema#label> "anterior discrimenal pit absent; epicnemial carina interrupted medially" .
<http://example.org/state_30215> <http://purl.oclc.org/NET/mx-database/has_mx_id> "30215"^^<http://www.w3.org/2001/XMLSchema#integer> .
<http://example.org/state_30215> <http://www.w3.org/1999/02/22-rdf-syntax-ns#type> <http://purl.obolibrary.org/obo/CDAO_0000045> .
<http://example.org/state_30215> <http://www.w3.org/2000/01/rdf-schema#label> "Enlarged, about half as wide as the genitalia, and strongly sclerotized" .
<http://example.org/state_32977> <http://purl.oclc.org/NET/mx-database/has_mx_id> "32977"^^<http://www.w3.org/2001/XMLSchema#integer> .
<http://example.org/state_32977> <http://www.w3.org/1999/02/22-rdf-syntax-ns#type> <http://purl.obolibrary.org/obo/CDAO_0000045> .
<http://example.org/state_32977> <http://www.w3.org/2000/01/rdf-schema#label> "distinctly less than half as wide as the male  genitalia" .
<http://example.org/state_28836> <http://purl.oclc.org/NET/mx-database/has_mx_id> "28836"^^<http://www.w3.org/2001/XMLSchema#integer> .
<http://example.org/state_28836> <http://www.w3.org/1999/02/22-rdf-syntax-ns#type> <http://purl.obolibrary.org/obo/CDAO_0000045> .
<http://example.org/state_28836> <http://www.w3.org/2000/01/rdf-schema#label> "flagellomeres and their branches darker than scape and pedicel. Scape and pedicel same as legs" .
<http://example.org/character_2698> <http://purl.oclc.org/NET/mx-database/has_mx_id> "2698"^^<http://www.w3.org/2001/XMLSchema#integer> .
<http://example.org/character_2698> <http://www.w3.org/1999/02/22-rdf-syntax-ns#type> <http://purl.obolibrary.org/obo/CDAO_0000075> .
<http://example.org/character_2698> <http://www.w3.org/2000/01/rdf-schema#label> "Facial pit count" .
<http://example.org/character_2698> <http://purl.oclc.org/NET/mx-database/can_have_state> <http://example.org/state_7685> .
<http://example.org/character_2698> <http://purl.oclc.org/NET/mx-database/can_have_state> <http://example.org/state_7686> .
<http://example.org/character_2698> <http://purl.oclc.org/NET/mx-database/can_have_state> <http://example.org/state_8442> .
<http://example.org/character_2698> <http://purl.oclc.org/NET/mx-database/can_have_state> <http://example.org/state_28796> .
<http://example.org/character_2698> <http://www.w3.org/2000/01/rdf-schema#comment> "<p>\nWhat is the facial process? -- Carolyn 5/20/15?\n<br>\n<br>\nThe facial apodeme is an apodeme that is located in the middle of the upper face and does or does not correspond to any external marks. In most Conostigmus species the apodeme is marked by a deep pit, in numerous Dendrocerus by a small spine and in Conostigmus clavatus by a vertical median keel that arises ventrally of the pit. The facial apodeme is a dark spot in glycerin stored specimens (black or dark brown specimens need to be bleached for making the pit visible). The function of the facial apodeme is unknown, it seems to be connected to the pharynx by muscle looking structures (see: IM1741, Csp. 7) and might serve as the site of origin of one of the pharyngeal muscles. The facial apodeme is present in all Ceraphronoidea, in Megischus and in Evaniidae, where it does not correspond to any external structure.</p>      " .
<http://example.org/state_28771> <http://purl.oclc.org/NET/mx-database/has_mx_id> "28771"^^<http://www.w3.org/2001/XMLSchema#integer> .
<http://example.org/state_28771> <http://www.w3.org/1999/02/22-rdf-syntax-ns#type> <http://purl.obolibrary.org/obo/CDAO_0000045> .
<http://example.org/state_28771> <http://www.w3.org/2000/01/rdf-schema#label> "Shorter than length of flagellomere 7+8" .
<http://example.org/state_30115> <http://purl.oclc.org/NET/mx-database/has_mx_id> "30115"^^<http://www.w3.org/2001/XMLSchema#integer> .
<http://example.org/state_30115> <http://www.w3.org/1999/02/22-rdf-syntax-ns#type> <http://purl.obolibrary.org/obo/CDAO_0000045> .
<http://example.org/state_30115> <http://www.w3.org/2000/01/rdf-schema#label> "HH:EHf=1.26-1.46" .
<http://purl.oclc.org/NET/mx-database/has_mx_id> <http://www.w3.org/1999/02/22-rdf-syntax-ns#type> <http://www.w3.org/2002/07/owl#AnnotationProperty> .
<http://example.org/state_27542> <http://purl.oclc.org/NET/mx-database/has_mx_id> "27542"^^<http://www.w3.org/2001/XMLSchema#integer> .
<http://example.org/state_27542> <http://www.w3.org/1999/02/22-rdf-syntax-ns#type> <http://purl.obolibrary.org/obo/CDAO_0000045> .
<http://example.org/state_27542> <http://www.w3.org/2000/01/rdf-schema#label> "absent" .
<http://example.org/state_28671> <http://purl.oclc.org/NET/mx-database/has_mx_id> "28671"^^<http://www.w3.org/2001/XMLSchema#integer> .
<http://example.org/state_28671> <http://www.w3.org/1999/02/22-rdf-syntax-ns#type> <http://purl.obolibrary.org/obo/CDAO_0000045> .
<http://example.org/state_28671> <http://www.w3.org/2000/01/rdf-schema#label> "F3-8, cranium, mandible, metasoma, tegula brown; legs, except brown proximal region of metacoxa and distal region of metafemur, scape, pedicel, F1-4 yellow" .
<http://example.org/character_9926> <http://purl.oclc.org/NET/mx-database/has_mx_id> "9926"^^<http://www.w3.org/2001/XMLSchema#integer> .
<http://example.org/character_9926> <http://www.w3.org/1999/02/22-rdf-syntax-ns#type> <http://purl.obolibrary.org/obo/CDAO_0000075> .
<http://example.org/character_9926> <http://www.w3.org/2000/01/rdf-schema#label> "Branch of male F5 length vs length of male F5" .
<http://example.org/character_9926> <http://purl.oclc.org/NET/mx-database/can_have_state> <http://example.org/state_28761> .
<http://example.org/character_9926> <http://purl.oclc.org/NET/mx-database/can_have_state> <http://example.org/state_28762> .
<http://example.org/character_9926> <http://purl.oclc.org/NET/mx-database/can_have_state> <http://example.org/state_28763> .
<http://example.org/character_9926> <http://www.w3.org/2000/01/rdf-schema#comment> "<p>Length of branch of male flagellomere 5 compared to length of flagellomere 5. This character is not applicable if the branches are absent." .
<http://example.org/state_8275> <http://purl.oclc.org/NET/mx-database/has_mx_id> "8275"^^<http://www.w3.org/2001/XMLSchema#integer> .
<http://example.org/state_8275> <http://www.w3.org/1999/02/22-rdf-syntax-ns#type> <http://purl.obolibrary.org/obo/CDAO_0000045> .
<http://example.org/state_8275> <http://www.w3.org/2000/01/rdf-schema#label> "present" .
<http://example.org/state_28873> <http://purl.oclc.org/NET/mx-database/has_mx_id> "28873"^^<http://www.w3.org/2001/XMLSchema#integer> .
<http://example.org/state_28873> <http://www.w3.org/1999/02/22-rdf-syntax-ns#type> <http://purl.obolibrary.org/obo/CDAO_0000045> .
<http://example.org/state_28873> <http://www.w3.org/2000/01/rdf-schema#label> "Mean: 300-450\u03BCm" .
<http://example.org/state_7685> <http://purl.oclc.org/NET/mx-database/has_mx_id> "7685"^^<http://www.w3.org/2001/XMLSchema#integer> .
<http://example.org/state_7685> <http://www.w3.org/1999/02/22-rdf-syntax-ns#type> <http://purl.obolibrary.org/obo/CDAO_0000045> .
<http://example.org/state_7685> <http://www.w3.org/2000/01/rdf-schema#label> "no external corresponding structure present" .
<http://example.org/state_28738> <http://purl.oclc.org/NET/mx-database/has_mx_id> "28738"^^<http://www.w3.org/2001/XMLSchema#integer> .
<http://example.org/state_28738> <http://www.w3.org/1999/02/22-rdf-syntax-ns#type> <http://purl.obolibrary.org/obo/CDAO_0000045> .
<http://example.org/state_28738> <http://www.w3.org/2000/01/rdf-schema#label> "Legs except proximal region of metacoxa and distal 2/3 of metafemur, mouthparts, scape and F1 orange; rest of body brown" .
<http://example.org/state_33922> <http://purl.oclc.org/NET/mx-database/has_mx_id> "33922"^^<http://www.w3.org/2001/XMLSchema#integer> .
<http://example.org/state_33922> <http://www.w3.org/1999/02/22-rdf-syntax-ns#type> <http://purl.obolibrary.org/obo/CDAO_0000045> .
<http://example.org/state_33922> <http://www.w3.org/2000/01/rdf-schema#label> "7 branches " .
<http://example.org/state_28773> <http://purl.oclc.org/NET/mx-database/has_mx_id> "28773"^^<http://www.w3.org/2001/XMLSchema#integer> .
<http://example.org/state_28773> <http://www.w3.org/1999/02/22-rdf-syntax-ns#type> <http://purl.obolibrary.org/obo/CDAO_0000045> .
<http://example.org/state_28773> <http://www.w3.org/2000/01/rdf-schema#label> "Longer than length of flagellomere 7+8" .
<http://example.org/character_9928> <http://purl.oclc.org/NET/mx-database/has_mx_id> "9928"^^<http://www.w3.org/2001/XMLSchema#integer> .
<http://example.org/character_9928> <http://www.w3.org/1999/02/22-rdf-syntax-ns#type> <http://purl.obolibrary.org/obo/CDAO_0000075> .
<http://example.org/character_9928> <http://www.w3.org/2000/01/rdf-schema#label> "Male F6 length vs combined length of F7+F8" .
<http://example.org/character_9928> <http://purl.oclc.org/NET/mx-database/can_have_state> <http://example.org/state_28771> .
<http://example.org/character_9928> <http://purl.oclc.org/NET/mx-database/can_have_state> <http://example.org/state_28772> .
<http://example.org/character_9928> <http://purl.oclc.org/NET/mx-database/can_have_state> <http://example.org/state_28773> .
<http://example.org/character_9928> <http://www.w3.org/2000/01/rdf-schema#comment> "The length of the sixth flagellomere compared to the combined length of the seventh and eighth flagellmeres" .
<http://example.org/character_9761> <http://purl.oclc.org/NET/mx-database/has_mx_id> "9761"^^<http://www.w3.org/2001/XMLSchema#integer> .
<http://example.org/character_9761> <http://www.w3.org/1999/02/22-rdf-syntax-ns#type> <http://purl.obolibrary.org/obo/CDAO_0000075> .
<http://example.org/character_9761> <http://www.w3.org/2000/01/rdf-schema#label> "Scutoscutellar sulcus vs. transscutal articulation" .
<http://example.org/character_9761> <http://purl.oclc.org/NET/mx-database/can_have_state> <http://example.org/state_28657> .
<http://example.org/character_9761> <http://purl.oclc.org/NET/mx-database/can_have_state> <http://example.org/state_28658> .
<http://example.org/state_28673> <http://purl.oclc.org/NET/mx-database/has_mx_id> "28673"^^<http://www.w3.org/2001/XMLSchema#integer> .
<http://example.org/state_28673> <http://www.w3.org/1999/02/22-rdf-syntax-ns#type> <http://purl.obolibrary.org/obo/CDAO_0000045> .
<http://example.org/state_28673> <http://www.w3.org/2000/01/rdf-schema#label> "Antenna except pedicel and scape, cranium, mesosoma except fore and middle legs and distal region of metacoxa, and metasoma brown; fore and middle legs. tegula, pedicel, scape, maxillary palp, and labial palp yellow " .
<http://example.org/state_7687> <http://purl.oclc.org/NET/mx-database/has_mx_id> "7687"^^<http://www.w3.org/2001/XMLSchema#integer> .
<http://example.org/state_7687> <http://www.w3.org/1999/02/22-rdf-syntax-ns#type> <http://purl.obolibrary.org/obo/CDAO_0000045> .
<http://example.org/state_7687> <http://www.w3.org/2000/01/rdf-schema#label> "fovea not extended ventrally into facial sulcus" .
<http://example.org/character_9661> <http://purl.oclc.org/NET/mx-database/has_mx_id> "9661"^^<http://www.w3.org/2001/XMLSchema#integer> .
<http://example.org/character_9661> <http://www.w3.org/1999/02/22-rdf-syntax-ns#type> <http://purl.obolibrary.org/obo/CDAO_0000075> .
<http://example.org/character_9661> <http://www.w3.org/2000/01/rdf-schema#label> "Preoccipital furrow count" .
<http://example.org/character_9661> <http://purl.oclc.org/NET/mx-database/can_have_state> <http://example.org/state_27542> .
<http://example.org/character_9661> <http://purl.oclc.org/NET/mx-database/can_have_state> <http://example.org/state_27543> .
<http://example.org/character_9661> <http://www.w3.org/2000/01/rdf-schema#comment> "<p>The preoccipital furrow is absent from Conotigmus fischeri n. sp. (Malagasy Megaspilidae). The anteriormost point of the furrow is often marked by a larger fovea in larger specimens.</p>  " .
<http://example.org/state_34110> <http://purl.oclc.org/NET/mx-database/has_mx_id> "34110"^^<http://www.w3.org/2001/XMLSchema#integer> .
<http://example.org/state_34110> <http://www.w3.org/1999/02/22-rdf-syntax-ns#type> <http://purl.obolibrary.org/obo/CDAO_0000045> .
<http://example.org/state_34110> <http://www.w3.org/2000/01/rdf-schema#label> "2500-3100 \u00B5m" .
<http://example.org/state_28775> <http://purl.oclc.org/NET/mx-database/has_mx_id> "28775"^^<http://www.w3.org/2001/XMLSchema#integer> .
<http://example.org/state_28775> <http://www.w3.org/1999/02/22-rdf-syntax-ns#type> <http://purl.obolibrary.org/obo/CDAO_0000045> .
<http://example.org/state_28775> <http://www.w3.org/2000/01/rdf-schema#label> "Equal to the length of flagellomere 6" .
<http://example.org/character_1428> <http://purl.oclc.org/NET/mx-database/has_mx_id> "1428"^^<http://www.w3.org/2001/XMLSchema#integer> .
<http://example.org/character_1428> <http://www.w3.org/1999/02/22-rdf-syntax-ns#type> <http://purl.obolibrary.org/obo/CDAO_0000075> .
<http://example.org/character_1428> <http://www.w3.org/2000/01/rdf-schema#label> "Preoccipital carina count" .
<http://example.org/character_1428> <http://purl.oclc.org/NET/mx-database/can_have_state> <http://example.org/state_3842> .
<http://example.org/character_1428> <http://purl.oclc.org/NET/mx-database/can_have_state> <http://example.org/state_3843> .
<http://example.org/state_30200> <http://purl.oclc.org/NET/mx-database/has_mx_id> "30200"^^<http://www.w3.org/2001/XMLSchema#integer> .
<http://example.org/state_30200> <http://www.w3.org/1999/02/22-rdf-syntax-ns#type> <http://purl.obolibrary.org/obo/CDAO_0000045> .
<http://example.org/state_30200> <http://www.w3.org/2000/01/rdf-schema#label> "0.8-1.2" .
<http://example.org/state_7889> <http://purl.oclc.org/NET/mx-database/has_mx_id> "7889"^^<http://www.w3.org/2001/XMLSchema#integer> .
<http://example.org/state_7889> <http://www.w3.org/1999/02/22-rdf-syntax-ns#type> <http://purl.obolibrary.org/obo/CDAO_0000045> .
<http://example.org/state_7889> <http://www.w3.org/2000/01/rdf-schema#label> "not adjacent" .
<http://example.org/character_2153> <http://purl.oclc.org/NET/mx-database/has_mx_id> "2153"^^<http://www.w3.org/2001/XMLSchema#integer> .
<http://example.org/character_2153> <http://www.w3.org/1999/02/22-rdf-syntax-ns#type> <http://purl.obolibrary.org/obo/CDAO_0000075> .
<http://example.org/character_2153> <http://www.w3.org/2000/01/rdf-schema#label> "Median conjunctiva of male T9 count" .
<http://example.org/character_2153> <http://purl.oclc.org/NET/mx-database/can_have_state> <http://example.org/state_6423> .
<http://example.org/character_2153> <http://purl.oclc.org/NET/mx-database/can_have_state> <http://example.org/state_6425> .
<http://example.org/character_2153> <http://www.w3.org/2000/01/rdf-schema#comment> "<p>Median conjunctiva of abdominal tergum 9 is present in Xyelidae, Megalyroidea, Evaniidae and Trigonaloidea and in some Ceraphronoidea. In those ceraphronoid taxa, where the conjunctiva is absent, the abdominal tergum 9 is constricted medially (anterior and posterior margins are concve). The level of constriction is continuous character (no discrete stages can be defined) but seems to be consistent on species level and hence might be useful for species identification. <br>\r\nThe ninth abdominal tergum is an area that corresponds to the 9th tergosternal muscles. The sclerite that accomodates the cercus is the ninth dorsal sclerite of the abdomen in Gasteruptiidae and in Megischus. This sclerite pair migth be considered as the remnant of the tenth abdominal tergum. The cercus is located in other outgroups always on a the ninth or more anterior dorsal sclerite, that is connected to the previous sclerite via muscles and conjunctiva. The eight dorsal sclerite of the metasoma in Pristaulacus is subdivided, whereas the 9th dorsal sclerite is continuous medially (in Aulacus both sclerites are continuous medially). Schulmeister (2003) concluded that the subdivided sclerite is the ninth abdominal tergum, and the continuous apical one with the cerci is equivalent with the tenth abdominal tergum (character 351 state 2 has been scored for Pristaulaulacus). Although the anterior terga of Aulacidae are fused separations between latergoterga and the presence of independent sterna make it possible to count and number tergites. In basal Hymenoptera (represented here by Xyela) the metasoma consists of 9 terga out of which the last, tenth abdominal tergum, bears the cerci. In Apocrita (represented here by other outgroup taxa and Ceraphronoidea) outgroup taxa the metasoma consisst of 8 terga and the ninth abdominal tergum bears the cerci. It was hypothesized in former studies (e.g. Snodgrass 1941), that the 10th abdominal tergum has been fused with the 9th tergum in Apocrita, since the cerci bearing tergum is highly reduced in basal Hymenoptera but well developed in most Apocrita. In Pristaulacus the apical, cerci bearing sclerite is well developed. In Aulacus, the other Aulacidae genus, the apical, cerci bearing sclerite is well developed, and very similar to that in Pristaulacus (pers. obs.) and the preceeding sclerite is not subdivided. Based on these argument we consider that in Pristaulacus the tenth abdominal tergum (similarly to other Apocrita) is absent (either is fused with the abdominal tergum 9 or reduced) and the 8th tergum is subdivided medially by extensive membrane. </p><p></p> " .
<http://example.org/state_28821> <http://purl.oclc.org/NET/mx-database/has_mx_id> "28821"^^<http://www.w3.org/2001/XMLSchema#integer> .
<http://example.org/state_28821> <http://www.w3.org/1999/02/22-rdf-syntax-ns#type> <http://purl.obolibrary.org/obo/CDAO_0000045> .
<http://example.org/state_28821> <http://www.w3.org/2000/01/rdf-schema#label> "occipital carina complete, preoccipital carina fused laterally with preorbital carina" .
<http://example.org/state_28675> <http://purl.oclc.org/NET/mx-database/has_mx_id> "28675"^^<http://www.w3.org/2001/XMLSchema#integer> .
<http://example.org/state_28675> <http://www.w3.org/1999/02/22-rdf-syntax-ns#type> <http://purl.obolibrary.org/obo/CDAO_0000045> .
<http://example.org/state_28675> <http://www.w3.org/2000/01/rdf-schema#label> "Scape, F4-8, cranium, mandible, metasoma, tegula brown; legs, except brown proximal region of metacoxa and distal region of metafemur, pedicel, F1-3 yellow" .
<http://example.org/character_9763> <http://purl.oclc.org/NET/mx-database/has_mx_id> "9763"^^<http://www.w3.org/2001/XMLSchema#integer> .
<http://example.org/character_9763> <http://www.w3.org/1999/02/22-rdf-syntax-ns#type> <http://purl.obolibrary.org/obo/CDAO_0000075> .
<http://example.org/character_9763> <http://www.w3.org/2000/01/rdf-schema#label> "Occipital carina sculpture" .
<http://example.org/character_9763> <http://purl.oclc.org/NET/mx-database/can_have_state> <http://example.org/state_28680> .
<http://example.org/character_9763> <http://purl.oclc.org/NET/mx-database/can_have_state> <http://example.org/state_28681> .
<http://example.org/state_34112> <http://purl.oclc.org/NET/mx-database/has_mx_id> "34112"^^<http://www.w3.org/2001/XMLSchema#integer> .
<http://example.org/state_34112> <http://www.w3.org/1999/02/22-rdf-syntax-ns#type> <http://purl.obolibrary.org/obo/CDAO_0000045> .
<http://example.org/state_34112> <http://www.w3.org/2000/01/rdf-schema#label> "2400-2600 \u00B5m" .
<http://example.org/state_8279> <http://purl.oclc.org/NET/mx-database/has_mx_id> "8279"^^<http://www.w3.org/2001/XMLSchema#integer> .
<http://example.org/state_8279> <http://www.w3.org/1999/02/22-rdf-syntax-ns#type> <http://purl.obolibrary.org/obo/CDAO_0000045> .
<http://example.org/state_8279> <http://www.w3.org/2000/01/rdf-schema#label> "not extending ventrally of pleural pit line" .
<http://example.org/character_2381> <http://purl.oclc.org/NET/mx-database/has_mx_id> "2381"^^<http://www.w3.org/2001/XMLSchema#integer> .
<http://example.org/character_2381> <http://www.w3.org/1999/02/22-rdf-syntax-ns#type> <http://purl.obolibrary.org/obo/CDAO_0000075> .
<http://example.org/character_2381> <http://www.w3.org/2000/01/rdf-schema#label> "Gonostyle/volsella complex proximodorsal margin shape" .
<http://example.org/character_2381> <http://purl.oclc.org/NET/mx-database/can_have_state> <http://example.org/state_6952> .
<http://example.org/character_2381> <http://purl.oclc.org/NET/mx-database/can_have_state> <http://example.org/state_6953> .
<http://example.org/character_2381> <http://purl.oclc.org/NET/mx-database/can_have_state> <http://example.org/state_6957> .
<http://example.org/character_2381> <http://purl.oclc.org/NET/mx-database/can_have_state> <http://example.org/state_7727> .
<http://example.org/character_2381> <http://www.w3.org/2000/01/rdf-schema#comment> "Character is not applicable in taxa where the gonostyle is not fused dorsomedially. The margin has a median concavity in all Dendrocerus, but well developed only in some taxa. revisions of both the character concept and states are required.\r\nThe margin extended proximally in some Aphanogmus (Asp. 33) and also in Elysoceraphron into convexity. In Csp. 23 it is slightly concave. In Conostigmus geniculatus the margin extends deeply into basal ring." .
<http://example.org/state_30202> <http://purl.oclc.org/NET/mx-database/has_mx_id> "30202"^^<http://www.w3.org/2001/XMLSchema#integer> .
<http://example.org/state_30202> <http://www.w3.org/1999/02/22-rdf-syntax-ns#type> <http://purl.obolibrary.org/obo/CDAO_0000045> .
<http://example.org/state_30202> <http://www.w3.org/2000/01/rdf-schema#label> "0.9-1.0" .
<http://example.org/character_2583> <http://purl.oclc.org/NET/mx-database/has_mx_id> "2583"^^<http://www.w3.org/2001/XMLSchema#integer> .
<http://example.org/character_2583> <http://www.w3.org/1999/02/22-rdf-syntax-ns#type> <http://purl.obolibrary.org/obo/CDAO_0000075> .
<http://example.org/character_2583> <http://www.w3.org/2000/01/rdf-schema#label> "Preoccipital lunula count" .
<http://example.org/character_2583> <http://purl.oclc.org/NET/mx-database/can_have_state> <http://example.org/state_7371> .
<http://example.org/character_2583> <http://purl.oclc.org/NET/mx-database/can_have_state> <http://example.org/state_7372> .
<http://example.org/character_2583> <http://www.w3.org/2000/01/rdf-schema#comment> "<p>The preoccipital lunula is the concave area that is located posteriorly the lateral ocelli, posterodorsal part of eye margin and dorsally (anteriorly) of the occipital carina. The area can be limited anteriorly by a more or less sharp edge or even a more or less developed carina (hyperoccipital carina)</p>  \n<p>The preoccipital lunula is absent from Conostigmus missihazeni. This character is not apllicable if the head is prognathous i.e. the ocelli are ventral to the occipital carina in lateral view (e.g. Conostigmus babaiax, C. pseudobabaiax, C. johncantolinai and C. longulus).</p> " .
<http://example.org/state_28677> <http://purl.oclc.org/NET/mx-database/has_mx_id> "28677"^^<http://www.w3.org/2001/XMLSchema#integer> .
<http://example.org/state_28677> <http://www.w3.org/1999/02/22-rdf-syntax-ns#type> <http://purl.obolibrary.org/obo/CDAO_0000045> .
<http://example.org/state_28677> <http://www.w3.org/2000/01/rdf-schema#label> "metasoma and mandible lighter than mesosoma" .
<http://example.org/state_28960> <http://purl.oclc.org/NET/mx-database/has_mx_id> "28960"^^<http://www.w3.org/2001/XMLSchema#integer> .
<http://example.org/state_28960> <http://www.w3.org/1999/02/22-rdf-syntax-ns#type> <http://purl.obolibrary.org/obo/CDAO_0000045> .
<http://example.org/state_28960> <http://www.w3.org/2000/01/rdf-schema#label> "HW:HH=1.2-1.4" .
<http://example.org/character_2944> <http://purl.oclc.org/NET/mx-database/has_mx_id> "2944"^^<http://www.w3.org/2001/XMLSchema#integer> .
<http://example.org/character_2944> <http://www.w3.org/1999/02/22-rdf-syntax-ns#type> <http://purl.obolibrary.org/obo/CDAO_0000075> .
<http://example.org/character_2944> <http://www.w3.org/2000/01/rdf-schema#label> "Speculum ventral limit" .
<http://example.org/character_2944> <http://purl.oclc.org/NET/mx-database/can_have_state> <http://example.org/state_8279> .
<http://example.org/character_2944> <http://purl.oclc.org/NET/mx-database/can_have_state> <http://example.org/state_8280> .
<http://example.org/character_2944> <http://www.w3.org/2000/01/rdf-schema#comment> "<p>The speculum is the area of the mesopleuron that corresponds to the site of origin of the anterior mesopleuro-mesofurcal muscle. The speculum is well defined externally in Megaspilidae by distinct longitudinal anatomical structures whereas not visible in Ceraphronidae. Since the definition does not contains information about the external distinctness of the speculum, the character is still applicable in Ceraphronidae, where the speculum is defined only by the site of origin of the anterior mesopleuro-mesofurcal muscle.</p> \n<p>The ventral limit of the anterior mesopleuro-mesofurcal muscle not extends ventrally of the shortest line between the meso- and metapleural pit in Malagasy Conostigmus (new term has to be created for this anatomical line!).</p> " .
<http://example.org/state_7672> <http://purl.oclc.org/NET/mx-database/has_mx_id> "7672"^^<http://www.w3.org/2001/XMLSchema#integer> .
<http://example.org/state_7672> <http://www.w3.org/1999/02/22-rdf-syntax-ns#type> <http://purl.obolibrary.org/obo/CDAO_0000045> .
<http://example.org/state_7672> <http://www.w3.org/2000/01/rdf-schema#label> "absent" .
<http://example.org/state_32966> <http://purl.oclc.org/NET/mx-database/has_mx_id> "32966"^^<http://www.w3.org/2001/XMLSchema#integer> .
<http://example.org/state_32966> <http://www.w3.org/1999/02/22-rdf-syntax-ns#type> <http://purl.obolibrary.org/obo/CDAO_0000045> .
<http://example.org/state_32966> <http://www.w3.org/2000/01/rdf-schema#label> "scape, pedicel, F1-3, head, anterior mesosoma ochre, F4-F9, posterior mesosoma, metasoma brown, legs except darker proximal regions of meso and metacoxae yellow" .
<http://example.org/state_17879> <http://purl.oclc.org/NET/mx-database/has_mx_id> "17879"^^<http://www.w3.org/2001/XMLSchema#integer> .
<http://example.org/state_17879> <http://www.w3.org/1999/02/22-rdf-syntax-ns#type> <http://purl.obolibrary.org/obo/CDAO_0000045> .
<http://example.org/state_17879> <http://www.w3.org/2000/01/rdf-schema#label> "OOL 1.9\u20132.1 x as long as LOL" .
<http://example.org/character_2305> <http://purl.oclc.org/NET/mx-database/has_mx_id> "2305"^^<http://www.w3.org/2001/XMLSchema#integer> .
<http://example.org/character_2305> <http://www.w3.org/1999/02/22-rdf-syntax-ns#type> <http://purl.obolibrary.org/obo/CDAO_0000075> .
<http://example.org/character_2305> <http://www.w3.org/2000/01/rdf-schema#label> "Submedian conjunctiva on distoventral margin of gonostyle/volsella complex: length (range of fusion of parossiculus/parossiculus complex from gonostipes)" .
<http://example.org/character_2305> <http://purl.oclc.org/NET/mx-database/can_have_state> <http://example.org/state_6831> .
<http://example.org/character_2305> <http://purl.oclc.org/NET/mx-database/can_have_state> <http://example.org/state_6832> .
<http://example.org/character_2305> <http://purl.oclc.org/NET/mx-database/can_have_state> <http://example.org/state_6959> .
<http://example.org/character_2305> <http://www.w3.org/2000/01/rdf-schema#comment> "<p>The submedian conjunctiva on distoventral margin of gonostyle-volsella complex separates a median area from the ventral part of the gonostyle-volsella complex that serves as the site of origin of the median gonostyle/volsella complex-volsella muscle. This median area might be homologous with the parossiculus based on the site of origin of the median gonostyle/volsella complex-volsella muscles and the notch might mark the \u201Csite of fusion\u201D of the parossiculus with the gonostipes. In Pseudofoenus a second, proximoventral notch also delimits the median area from the proximal region of the gonostyle-volsella complex (Fig. 62).</p>\n<p>In Ceraphronidae the parossiculus is fused with the gonostipes ventrally and along the entire ventromedian margin of the gonostipes. In Aphanogmus species with dorsally \u201Ccurved\u201D parossiculus, the parossiculus is fused only proximally laterally. (like Asp. 2).</p><p></p> " .
<http://example.org/character_2687> <http://purl.oclc.org/NET/mx-database/has_mx_id> "2687"^^<http://www.w3.org/2001/XMLSchema#integer> .
<http://example.org/character_2687> <http://www.w3.org/1999/02/22-rdf-syntax-ns#type> <http://purl.obolibrary.org/obo/CDAO_0000075> .
<http://example.org/character_2687> <http://www.w3.org/2000/01/rdf-schema#label> "Epicnemial carina count" .
<http://example.org/character_2687> <http://purl.oclc.org/NET/mx-database/can_have_state> <http://example.org/state_7650> .
<http://example.org/character_2687> <http://purl.oclc.org/NET/mx-database/can_have_state> <http://example.org/state_7651> .
<http://example.org/character_2687> <http://purl.oclc.org/NET/mx-database/can_have_state> <http://example.org/state_7655> .
<http://example.org/character_2687> <http://purl.oclc.org/NET/mx-database/can_have_state> <http://example.org/state_7656> .
<http://example.org/character_2687> <http://purl.oclc.org/NET/mx-database/can_have_state> <http://example.org/state_7657> .
<http://example.org/state_28760> <http://purl.oclc.org/NET/mx-database/has_mx_id> "28760"^^<http://www.w3.org/2001/XMLSchema#integer> .
<http://example.org/state_28760> <http://www.w3.org/1999/02/22-rdf-syntax-ns#type> <http://purl.obolibrary.org/obo/CDAO_0000045> .
<http://example.org/state_28760> <http://www.w3.org/2000/01/rdf-schema#label> "absent" .
<http://example.org/state_28725> <http://purl.oclc.org/NET/mx-database/has_mx_id> "28725"^^<http://www.w3.org/2001/XMLSchema#integer> .
<http://example.org/state_28725> <http://www.w3.org/1999/02/22-rdf-syntax-ns#type> <http://purl.obolibrary.org/obo/CDAO_0000045> .
<http://example.org/state_28725> <http://www.w3.org/2000/01/rdf-schema#label> "Cranium, mandible, mesosoma excluding front and proximal middle tibia, metasoma, antenna excluding distal scape and pedicel brown; distal scape, pedicel, protibia and proximal mesotibia ochre" .
<http://example.org/state_28660> <http://purl.oclc.org/NET/mx-database/has_mx_id> "28660"^^<http://www.w3.org/2001/XMLSchema#integer> .
<http://example.org/state_28660> <http://www.w3.org/1999/02/22-rdf-syntax-ns#type> <http://purl.obolibrary.org/obo/CDAO_0000045> .
<http://example.org/state_28660> <http://www.w3.org/2000/01/rdf-schema#label> "absent" .
<http://example.org/state_28962> <http://purl.oclc.org/NET/mx-database/has_mx_id> "28962"^^<http://www.w3.org/2001/XMLSchema#integer> .
<http://example.org/state_28962> <http://www.w3.org/1999/02/22-rdf-syntax-ns#type> <http://purl.obolibrary.org/obo/CDAO_0000045> .
<http://example.org/state_28962> <http://www.w3.org/2000/01/rdf-schema#label> "HH:HL=1.4-1.8" .
<http://example.org/state_33021> <http://purl.oclc.org/NET/mx-database/has_mx_id> "33021"^^<http://www.w3.org/2001/XMLSchema#integer> .
<http://example.org/state_33021> <http://www.w3.org/1999/02/22-rdf-syntax-ns#type> <http://purl.obolibrary.org/obo/CDAO_0000045> .
<http://example.org/state_33021> <http://www.w3.org/2000/01/rdf-schema#label> "HW:HH=1.0-1.1" .
<http://example.org/character_2946> <http://purl.oclc.org/NET/mx-database/has_mx_id> "2946"^^<http://www.w3.org/2001/XMLSchema#integer> .
<http://example.org/character_2946> <http://www.w3.org/1999/02/22-rdf-syntax-ns#type> <http://purl.obolibrary.org/obo/CDAO_0000075> .
<http://example.org/character_2946> <http://www.w3.org/2000/01/rdf-schema#label> "Male scape length vs combined length of F1+F2" .
<http://example.org/character_2946> <http://purl.oclc.org/NET/mx-database/can_have_state> <http://example.org/state_8294> .
<http://example.org/character_2946> <http://purl.oclc.org/NET/mx-database/can_have_state> <http://example.org/state_8295> .
<http://example.org/state_30206> <http://purl.oclc.org/NET/mx-database/has_mx_id> "30206"^^<http://www.w3.org/2001/XMLSchema#integer> .
<http://example.org/state_30206> <http://www.w3.org/1999/02/22-rdf-syntax-ns#type> <http://purl.obolibrary.org/obo/CDAO_0000045> .
<http://example.org/state_30206> <http://www.w3.org/2000/01/rdf-schema#label> "1.4" .
<http://example.org/state_28827> <http://purl.oclc.org/NET/mx-database/has_mx_id> "28827"^^<http://www.w3.org/2001/XMLSchema#integer> .
<http://example.org/state_28827> <http://www.w3.org/1999/02/22-rdf-syntax-ns#type> <http://purl.obolibrary.org/obo/CDAO_0000045> .
<http://example.org/state_28827> <http://www.w3.org/2000/01/rdf-schema#label> "F6-F9" .
<http://example.org/state_8210> <http://purl.oclc.org/NET/mx-database/has_mx_id> "8210"^^<http://www.w3.org/2001/XMLSchema#integer> .
<http://example.org/state_8210> <http://www.w3.org/1999/02/22-rdf-syntax-ns#type> <http://purl.obolibrary.org/obo/CDAO_0000045> .
<http://example.org/state_8210> <http://www.w3.org/2000/01/rdf-schema#label> "adjacent sublaterally" .
<http://example.org/state_7372> <http://purl.oclc.org/NET/mx-database/has_mx_id> "7372"^^<http://www.w3.org/2001/XMLSchema#integer> .
<http://example.org/state_7372> <http://www.w3.org/1999/02/22-rdf-syntax-ns#type> <http://purl.obolibrary.org/obo/CDAO_0000045> .
<http://example.org/state_7372> <http://www.w3.org/2000/01/rdf-schema#label> "present" .
<http://example.org/state_28762> <http://purl.oclc.org/NET/mx-database/has_mx_id> "28762"^^<http://www.w3.org/2001/XMLSchema#integer> .
<http://example.org/state_28762> <http://www.w3.org/1999/02/22-rdf-syntax-ns#type> <http://purl.obolibrary.org/obo/CDAO_0000045> .
<http://example.org/state_28762> <http://www.w3.org/2000/01/rdf-schema#label> "Shorter than length of flagellomere 5" .
<http://example.org/character_9750> <http://purl.oclc.org/NET/mx-database/has_mx_id> "9750"^^<http://www.w3.org/2001/XMLSchema#integer> .
<http://example.org/character_9750> <http://www.w3.org/1999/02/22-rdf-syntax-ns#type> <http://purl.obolibrary.org/obo/CDAO_0000075> .
<http://example.org/character_9750> <http://www.w3.org/2000/01/rdf-schema#label> "Head height (lateral view) vs. eye height (anterior view)" .
<http://example.org/character_9750> <http://purl.oclc.org/NET/mx-database/can_have_state> <http://example.org/state_28882> .
<http://example.org/character_9750> <http://purl.oclc.org/NET/mx-database/can_have_state> <http://example.org/state_28963> .
<http://example.org/character_9750> <http://purl.oclc.org/NET/mx-database/can_have_state> <http://example.org/state_30113> .
<http://example.org/character_9750> <http://purl.oclc.org/NET/mx-database/can_have_state> <http://example.org/state_30114> .
<http://example.org/character_9750> <http://purl.oclc.org/NET/mx-database/can_have_state> <http://example.org/state_30115> .
<http://example.org/character_9750> <http://purl.oclc.org/NET/mx-database/can_have_state> <http://example.org/state_33903> .
<http://example.org/state_28964> <http://purl.oclc.org/NET/mx-database/has_mx_id> "28964"^^<http://www.w3.org/2001/XMLSchema#integer> .
<http://example.org/state_28964> <http://www.w3.org/1999/02/22-rdf-syntax-ns#type> <http://purl.obolibrary.org/obo/CDAO_0000045> .
<http://example.org/state_28964> <http://www.w3.org/2000/01/rdf-schema#label> "AscW/PscW=0.9" .
<http://example.org/state_19883> <http://purl.oclc.org/NET/mx-database/has_mx_id> "19883"^^<http://www.w3.org/2001/XMLSchema#integer> .
<http://example.org/state_19883> <http://www.w3.org/1999/02/22-rdf-syntax-ns#type> <http://purl.obolibrary.org/obo/CDAO_0000045> .
<http://example.org/state_19883> <http://www.w3.org/2000/01/rdf-schema#label> "absent (fused with the gonostipes)" .
<http://example.org/state_8266> <http://purl.oclc.org/NET/mx-database/has_mx_id> "8266"^^<http://www.w3.org/2001/XMLSchema#integer> .
<http://example.org/state_8266> <http://www.w3.org/1999/02/22-rdf-syntax-ns#type> <http://purl.obolibrary.org/obo/CDAO_0000045> .
<http://example.org/state_8266> <http://www.w3.org/2000/01/rdf-schema#label> "inverted \"Y\" (left and right lateral propodeal are adjacent medially posterior to antecostal sulcus of the first abdominal tergum, and connected to the antecostal sulcus by a median carina representing the median branch of the inverted \"Y\")" .
<http://example.org/character_2948> <http://purl.oclc.org/NET/mx-database/has_mx_id> "2948"^^<http://www.w3.org/2001/XMLSchema#integer> .
<http://example.org/character_2948> <http://www.w3.org/1999/02/22-rdf-syntax-ns#type> <http://purl.obolibrary.org/obo/CDAO_0000075> .
<http://example.org/character_2948> <http://www.w3.org/2000/01/rdf-schema#label> "Lateral propodeal carina count" .
<http://example.org/character_2948> <http://purl.oclc.org/NET/mx-database/can_have_state> <http://example.org/state_8300> .
<http://example.org/character_2948> <http://purl.oclc.org/NET/mx-database/can_have_state> <http://example.org/state_8301> .
<http://example.org/state_30208> <http://purl.oclc.org/NET/mx-database/has_mx_id> "30208"^^<http://www.w3.org/2001/XMLSchema#integer> .
<http://example.org/state_30208> <http://www.w3.org/1999/02/22-rdf-syntax-ns#type> <http://purl.obolibrary.org/obo/CDAO_0000045> .
<http://example.org/state_30208> <http://www.w3.org/2000/01/rdf-schema#label> "0.8-0.9" .
<http://example.org/state_7622> <http://purl.oclc.org/NET/mx-database/has_mx_id> "7622"^^<http://www.w3.org/2001/XMLSchema#integer> .
<http://example.org/state_7622> <http://www.w3.org/1999/02/22-rdf-syntax-ns#type> <http://purl.obolibrary.org/obo/CDAO_0000045> .
<http://example.org/state_7622> <http://www.w3.org/2000/01/rdf-schema#label> "anterior to transverse midline of mesoscutum" .
<http://example.org/state_33913> <http://purl.oclc.org/NET/mx-database/has_mx_id> "33913"^^<http://www.w3.org/2001/XMLSchema#integer> .
<http://example.org/state_33913> <http://www.w3.org/1999/02/22-rdf-syntax-ns#type> <http://purl.obolibrary.org/obo/CDAO_0000045> .
<http://example.org/state_33913> <http://www.w3.org/2000/01/rdf-schema#label> "F7-F9" .
<http://example.org/state_28225> <http://purl.oclc.org/NET/mx-database/has_mx_id> "28225"^^<http://www.w3.org/2001/XMLSchema#integer> .
<http://example.org/state_28225> <http://www.w3.org/1999/02/22-rdf-syntax-ns#type> <http://purl.obolibrary.org/obo/CDAO_0000045> .
<http://example.org/state_28225> <http://www.w3.org/2000/01/rdf-schema#label> "absent" .
<http://example.org/state_28764> <http://purl.oclc.org/NET/mx-database/has_mx_id> "28764"^^<http://www.w3.org/2001/XMLSchema#integer> .
<http://example.org/state_28764> <http://www.w3.org/1999/02/22-rdf-syntax-ns#type> <http://purl.obolibrary.org/obo/CDAO_0000045> .
<http://example.org/state_28764> <http://www.w3.org/2000/01/rdf-schema#label> "None" .
<http://example.org/state_28966> <http://purl.oclc.org/NET/mx-database/has_mx_id> "28966"^^<http://www.w3.org/2001/XMLSchema#integer> .
<http://example.org/state_28966> <http://www.w3.org/1999/02/22-rdf-syntax-ns#type> <http://purl.obolibrary.org/obo/CDAO_0000045> .
<http://example.org/state_28966> <http://www.w3.org/2000/01/rdf-schema#label> "Mean: 400-500\u03BCm" .
<http://example.org/state_28710> <http://purl.oclc.org/NET/mx-database/has_mx_id> "28710"^^<http://www.w3.org/2001/XMLSchema#integer> .
<http://example.org/state_28710> <http://www.w3.org/1999/02/22-rdf-syntax-ns#type> <http://purl.obolibrary.org/obo/CDAO_0000045> .
<http://example.org/state_28710> <http://www.w3.org/2000/01/rdf-schema#label> "Cranium, mesosoma except legs and metasoma except gonostipes and volsella ochre; antenna, legs, mandible, gonostipes and volsella yellow" .
<http://example.org/character_2974> <http://purl.oclc.org/NET/mx-database/has_mx_id> "2974"^^<http://www.w3.org/2001/XMLSchema#integer> .
<http://example.org/character_2974> <http://www.w3.org/1999/02/22-rdf-syntax-ns#type> <http://purl.obolibrary.org/obo/CDAO_0000075> .
<http://example.org/character_2974> <http://www.w3.org/2000/01/rdf-schema#label> "Atrium of the anterior thoracic spiracle size" .
<http://example.org/character_2974> <http://purl.oclc.org/NET/mx-database/can_have_state> <http://example.org/state_8506> .
<http://example.org/character_2974> <http://purl.oclc.org/NET/mx-database/can_have_state> <http://example.org/state_8507> .
<http://example.org/state_28866> <http://purl.oclc.org/NET/mx-database/has_mx_id> "28866"^^<http://www.w3.org/2001/XMLSchema#integer> .
<http://example.org/state_28866> <http://www.w3.org/1999/02/22-rdf-syntax-ns#type> <http://purl.obolibrary.org/obo/CDAO_0000045> .
<http://example.org/state_28866> <http://www.w3.org/2000/01/rdf-schema#label> "Cranium, mesosoma brown; antenna, legs except brown metacoxa, metasoma ochre" .
<http://example.org/state_8268> <http://purl.oclc.org/NET/mx-database/has_mx_id> "8268"^^<http://www.w3.org/2001/XMLSchema#integer> .
<http://example.org/state_8268> <http://www.w3.org/1999/02/22-rdf-syntax-ns#type> <http://purl.obolibrary.org/obo/CDAO_0000045> .
<http://example.org/state_8268> <http://www.w3.org/2000/01/rdf-schema#label> "present" .
<http://example.org/state_30199> <http://purl.oclc.org/NET/mx-database/has_mx_id> "30199"^^<http://www.w3.org/2001/XMLSchema#integer> .
<http://example.org/state_30199> <http://www.w3.org/1999/02/22-rdf-syntax-ns#type> <http://purl.obolibrary.org/obo/CDAO_0000045> .
<http://example.org/state_30199> <http://www.w3.org/2000/01/rdf-schema#label> "Legs lighter than scape and mandible" .
<http://example.org/state_6549> <http://purl.oclc.org/NET/mx-database/has_mx_id> "6549"^^<http://www.w3.org/2001/XMLSchema#integer> .
<http://example.org/state_6549> <http://www.w3.org/1999/02/22-rdf-syntax-ns#type> <http://purl.obolibrary.org/obo/CDAO_0000045> .
<http://example.org/state_6549> <http://www.w3.org/2000/01/rdf-schema#label> "absent" .
<http://example.org/state_6832> <http://purl.oclc.org/NET/mx-database/has_mx_id> "6832"^^<http://www.w3.org/2001/XMLSchema#integer> .
<http://example.org/state_6832> <http://www.w3.org/1999/02/22-rdf-syntax-ns#type> <http://purl.obolibrary.org/obo/CDAO_0000045> .
<http://example.org/state_6832> <http://www.w3.org/2000/01/rdf-schema#label> "less than 1/2" .
<http://example.org/state_28766> <http://purl.oclc.org/NET/mx-database/has_mx_id> "28766"^^<http://www.w3.org/2001/XMLSchema#integer> .
<http://example.org/state_28766> <http://www.w3.org/1999/02/22-rdf-syntax-ns#type> <http://purl.obolibrary.org/obo/CDAO_0000045> .
<http://example.org/state_28766> <http://www.w3.org/2000/01/rdf-schema#label> "2 branches" .
<http://example.org/state_33900> <http://purl.oclc.org/NET/mx-database/has_mx_id> "33900"^^<http://www.w3.org/2001/XMLSchema#integer> .
<http://example.org/state_33900> <http://www.w3.org/1999/02/22-rdf-syntax-ns#type> <http://purl.obolibrary.org/obo/CDAO_0000045> .
<http://example.org/state_33900> <http://www.w3.org/2000/01/rdf-schema#label> "Head and mesosoma black; metasoma, mouthparts, legs and scape except for the basal part dark brown; base of scape light brown" .
<http://example.org/state_30180> <http://purl.oclc.org/NET/mx-database/has_mx_id> "30180"^^<http://www.w3.org/2001/XMLSchema#integer> .
<http://example.org/state_30180> <http://www.w3.org/1999/02/22-rdf-syntax-ns#type> <http://purl.obolibrary.org/obo/CDAO_0000045> .
<http://example.org/state_30180> <http://www.w3.org/2000/01/rdf-schema#label> "F9=F7+F8" .
<http://example.org/state_33915> <http://purl.oclc.org/NET/mx-database/has_mx_id> "33915"^^<http://www.w3.org/2001/XMLSchema#integer> .
<http://example.org/state_33915> <http://www.w3.org/1999/02/22-rdf-syntax-ns#type> <http://purl.obolibrary.org/obo/CDAO_0000045> .
<http://example.org/state_33915> <http://www.w3.org/2000/01/rdf-schema#label> "MscL/AscW=1.2\u20132.0 " .
<http://example.org/character_9854> <http://purl.oclc.org/NET/mx-database/has_mx_id> "9854"^^<http://www.w3.org/2001/XMLSchema#integer> .
<http://example.org/character_9854> <http://www.w3.org/1999/02/22-rdf-syntax-ns#type> <http://purl.obolibrary.org/obo/CDAO_0000075> .
<http://example.org/character_9854> <http://www.w3.org/2000/01/rdf-schema#label> "Color hue pattern" .
<http://example.org/character_9854> <http://purl.oclc.org/NET/mx-database/can_have_state> <http://example.org/state_28670> .
<http://example.org/character_9854> <http://purl.oclc.org/NET/mx-database/can_have_state> <http://example.org/state_28671> .
<http://example.org/character_9854> <http://purl.oclc.org/NET/mx-database/can_have_state> <http://example.org/state_28737> .
<http://example.org/character_9854> <http://purl.oclc.org/NET/mx-database/can_have_state> <http://example.org/state_28738> .
<http://example.org/character_9854> <http://purl.oclc.org/NET/mx-database/can_have_state> <http://example.org/state_28739> .
<http://example.org/character_9854> <http://purl.oclc.org/NET/mx-database/can_have_state> <http://example.org/state_28740> .
<http://example.org/character_9854> <http://purl.oclc.org/NET/mx-database/can_have_state> <http://example.org/state_28747> .
<http://example.org/character_9854> <http://purl.oclc.org/NET/mx-database/can_have_state> <http://example.org/state_28748> .
<http://example.org/character_9854> <http://purl.oclc.org/NET/mx-database/can_have_state> <http://example.org/state_28788> .
<http://example.org/character_9854> <http://purl.oclc.org/NET/mx-database/can_have_state> <http://example.org/state_28819> .
<http://example.org/character_9854> <http://purl.oclc.org/NET/mx-database/can_have_state> <http://example.org/state_28820> .
<http://example.org/character_9854> <http://purl.oclc.org/NET/mx-database/can_have_state> <http://example.org/state_28672> .
<http://example.org/character_9854> <http://purl.oclc.org/NET/mx-database/can_have_state> <http://example.org/state_28835> .
<http://example.org/character_9854> <http://purl.oclc.org/NET/mx-database/can_have_state> <http://example.org/state_28866> .
<http://example.org/character_9854> <http://purl.oclc.org/NET/mx-database/can_have_state> <http://example.org/state_32966> .
<http://example.org/character_9854> <http://purl.oclc.org/NET/mx-database/can_have_state> <http://example.org/state_33900> .
<http://example.org/character_9854> <http://purl.oclc.org/NET/mx-database/can_have_state> <http://example.org/state_28673> .
<http://example.org/character_9854> <http://purl.oclc.org/NET/mx-database/can_have_state> <http://example.org/state_28674> .
<http://example.org/character_9854> <http://purl.oclc.org/NET/mx-database/can_have_state> <http://example.org/state_28675> .
<http://example.org/character_9854> <http://purl.oclc.org/NET/mx-database/can_have_state> <http://example.org/state_28676> .
<http://example.org/character_9854> <http://purl.oclc.org/NET/mx-database/can_have_state> <http://example.org/state_28710> .
<http://example.org/character_9854> <http://purl.oclc.org/NET/mx-database/can_have_state> <http://example.org/state_28725> .
<http://example.org/character_9854> <http://purl.oclc.org/NET/mx-database/can_have_state> <http://example.org/state_28731> .
<http://example.org/state_6530> <http://purl.oclc.org/NET/mx-database/has_mx_id> "6530"^^<http://www.w3.org/2001/XMLSchema#integer> .
<http://example.org/state_6530> <http://www.w3.org/1999/02/22-rdf-syntax-ns#type> <http://purl.obolibrary.org/obo/CDAO_0000045> .
<http://example.org/state_6530> <http://www.w3.org/2000/01/rdf-schema#label> "present" .
<http://example.org/state_8416> <http://purl.oclc.org/NET/mx-database/has_mx_id> "8416"^^<http://www.w3.org/2001/XMLSchema#integer> .
<http://example.org/state_8416> <http://www.w3.org/1999/02/22-rdf-syntax-ns#type> <http://purl.obolibrary.org/obo/CDAO_0000045> .
<http://example.org/state_8416> <http://www.w3.org/2000/01/rdf-schema#label> "fovea extended ventrally into facial sulcus, reaching ventrally facial pit" .
<http://example.org/state_33850> <http://purl.oclc.org/NET/mx-database/has_mx_id> "33850"^^<http://www.w3.org/2001/XMLSchema#integer> .
<http://example.org/state_33850> <http://www.w3.org/1999/02/22-rdf-syntax-ns#type> <http://purl.obolibrary.org/obo/CDAO_0000045> .
<http://example.org/state_33850> <http://www.w3.org/2000/01/rdf-schema#label> "2260-2900 \u00B5m" .
<http://example.org/character_9754> <http://purl.oclc.org/NET/mx-database/has_mx_id> "9754"^^<http://www.w3.org/2001/XMLSchema#integer> .
<http://example.org/character_9754> <http://www.w3.org/1999/02/22-rdf-syntax-ns#type> <http://purl.obolibrary.org/obo/CDAO_0000075> .
<http://example.org/character_9754> <http://www.w3.org/2000/01/rdf-schema#label> "Sensillar patch of the male flagellomere pattern" .
<http://example.org/character_9754> <http://purl.oclc.org/NET/mx-database/can_have_state> <http://example.org/state_28689> .
<http://example.org/character_9754> <http://purl.oclc.org/NET/mx-database/can_have_state> <http://example.org/state_28744> .
<http://example.org/character_9754> <http://purl.oclc.org/NET/mx-database/can_have_state> <http://example.org/state_28827> .
<http://example.org/character_9754> <http://purl.oclc.org/NET/mx-database/can_have_state> <http://example.org/state_33913> .
<http://example.org/character_9754> <http://www.w3.org/2000/01/rdf-schema#comment> "Formerly \"male specific sensilla row on flagellomeres pattern\"\r\n--Trietsch 6/25/15\r\n\r\n\r\n\r\n<p>In Conostigmus madagascariensis and in C. fianarantsoaensis smaller specimens have a shorter row of sensilla occupying the last 1/5th of the flagellomere whereas larger specimens have sensillar row extending along the entire length of the flagellomere.</p> \r\n<p>In Conostigmus macrocupulus and C. missyhazeni the setal row extends along the entire length of the 5th flagellomere.<br>\r\nIn Conostigmus lucidus row of sensilla occupying the last 1/10th of the fourth flagellomere.</p>\r\n<p>In larger Conostigmus longulus specimens male specific sensilla are present distally on F5 whereas in smaller specimens male specific sensilla row is present only on F5 where they extend along the entire length of the flagellomere.</p> \r\nIn Dendrocerus mexicali male specific sensilla on the F6-F9." .
<http://example.org/character_2674> <http://purl.oclc.org/NET/mx-database/has_mx_id> "2674"^^<http://www.w3.org/2001/XMLSchema#integer> .
<http://example.org/character_2674> <http://www.w3.org/1999/02/22-rdf-syntax-ns#type> <http://purl.obolibrary.org/obo/CDAO_0000075> .
<http://example.org/character_2674> <http://www.w3.org/2000/01/rdf-schema#label> "Notaulus posterior end location" .
<http://example.org/character_2674> <http://purl.oclc.org/NET/mx-database/can_have_state> <http://example.org/state_7621> .
<http://example.org/character_2674> <http://purl.oclc.org/NET/mx-database/can_have_state> <http://example.org/state_7622> .
<http://example.org/character_2674> <http://www.w3.org/2000/01/rdf-schema#comment> "<p>Kieffer\u2019s genus, Atritomellus was established for Megaspilidae having incomplete notaulus. Later Dessart (1985) synonymized Atritomellus to Dendrocerus and treated it as the subgenus of Dendrocerus. The completeness of the notaulus is variable within D. holidayi (Dessart 1985a). The D. holidayi specimens scored in the present paper posses complete notaulus.<br>\r\nThe notaulus is posterior end is anterior to the transverse midline of the mesoscutum in numerous ceraphronids and in Atritomellus. The incomplete notaulus posterior end is posterior to the midline in one Dendrocerus species (specimen from Iran)</p> " .
<http://example.org/state_34103> <http://purl.oclc.org/NET/mx-database/has_mx_id> "34103"^^<http://www.w3.org/2001/XMLSchema#integer> .
<http://example.org/state_34103> <http://www.w3.org/1999/02/22-rdf-syntax-ns#type> <http://purl.obolibrary.org/obo/CDAO_0000045> .
<http://example.org/state_34103> <http://www.w3.org/2000/01/rdf-schema#label> "2300-2400 \u00B5m" .
<http://example.org/character_9902> <http://purl.oclc.org/NET/mx-database/has_mx_id> "9902"^^<http://www.w3.org/2001/XMLSchema#integer> .
<http://example.org/character_9902> <http://www.w3.org/1999/02/22-rdf-syntax-ns#type> <http://purl.obolibrary.org/obo/CDAO_0000075> .
<http://example.org/character_9902> <http://www.w3.org/2000/01/rdf-schema#label> "Cupula length vs. gonostyle-volsella complex length" .
<http://example.org/character_9902> <http://purl.oclc.org/NET/mx-database/can_have_state> <http://example.org/state_28696> .
<http://example.org/character_9902> <http://purl.oclc.org/NET/mx-database/can_have_state> <http://example.org/state_28697> .
<http://example.org/state_7761> <http://purl.oclc.org/NET/mx-database/has_mx_id> "7761"^^<http://www.w3.org/2001/XMLSchema#integer> .
<http://example.org/state_7761> <http://www.w3.org/1999/02/22-rdf-syntax-ns#type> <http://purl.obolibrary.org/obo/CDAO_0000045> .
<http://example.org/state_7761> <http://www.w3.org/2000/01/rdf-schema#label> "present" .
<http://example.org/state_7378> <http://purl.oclc.org/NET/mx-database/has_mx_id> "7378"^^<http://www.w3.org/2001/XMLSchema#integer> .
<http://example.org/state_7378> <http://www.w3.org/1999/02/22-rdf-syntax-ns#type> <http://purl.obolibrary.org/obo/CDAO_0000045> .
<http://example.org/state_7378> <http://www.w3.org/2000/01/rdf-schema#label> "the occipital carina is short, interrupted laterally of the occipital foramen, whereas the preoccipital carina extends ventrally to the oral foramen" .
<http://example.org/state_28768> <http://purl.oclc.org/NET/mx-database/has_mx_id> "28768"^^<http://www.w3.org/2001/XMLSchema#integer> .
<http://example.org/state_28768> <http://www.w3.org/1999/02/22-rdf-syntax-ns#type> <http://purl.obolibrary.org/obo/CDAO_0000045> .
<http://example.org/state_28768> <http://www.w3.org/2000/01/rdf-schema#label> "4 branches" .
<http://example.org/state_28814> <http://purl.oclc.org/NET/mx-database/has_mx_id> "28814"^^<http://www.w3.org/2001/XMLSchema#integer> .
<http://example.org/state_28814> <http://www.w3.org/1999/02/22-rdf-syntax-ns#type> <http://purl.obolibrary.org/obo/CDAO_0000045> .
<http://example.org/state_28814> <http://www.w3.org/2000/01/rdf-schema#label> "F9 less than F7+F8" .
<http://example.org/state_27135> <http://purl.oclc.org/NET/mx-database/has_mx_id> "27135"^^<http://www.w3.org/2001/XMLSchema#integer> .
<http://example.org/state_27135> <http://www.w3.org/1999/02/22-rdf-syntax-ns#type> <http://purl.obolibrary.org/obo/CDAO_0000045> .
<http://example.org/state_27135> <http://www.w3.org/2000/01/rdf-schema#label> "HH:HL=1.5-2.0" .
<http://example.org/state_7626> <http://purl.oclc.org/NET/mx-database/has_mx_id> "7626"^^<http://www.w3.org/2001/XMLSchema#integer> .
<http://example.org/state_7626> <http://www.w3.org/1999/02/22-rdf-syntax-ns#type> <http://purl.obolibrary.org/obo/CDAO_0000045> .
<http://example.org/state_7626> <http://www.w3.org/2000/01/rdf-schema#label> "absent" .
<http://example.org/state_33902> <http://purl.oclc.org/NET/mx-database/has_mx_id> "33902"^^<http://www.w3.org/2001/XMLSchema#integer> .
<http://example.org/state_33902> <http://www.w3.org/1999/02/22-rdf-syntax-ns#type> <http://purl.obolibrary.org/obo/CDAO_0000045> .
<http://example.org/state_33902> <http://www.w3.org/2000/01/rdf-schema#label> "Mean: 750-1100\u03BCm " .
<http://example.org/character_9756> <http://purl.oclc.org/NET/mx-database/has_mx_id> "9756"^^<http://www.w3.org/2001/XMLSchema#integer> .
<http://example.org/character_9756> <http://www.w3.org/1999/02/22-rdf-syntax-ns#type> <http://purl.obolibrary.org/obo/CDAO_0000075> .
<http://example.org/character_9756> <http://www.w3.org/2000/01/rdf-schema#label> "Head width vs. interorbital space" .
<http://example.org/character_9756> <http://purl.oclc.org/NET/mx-database/can_have_state> <http://example.org/state_28884> .
<http://example.org/character_9756> <http://purl.oclc.org/NET/mx-database/can_have_state> <http://example.org/state_28961> .
<http://example.org/character_9756> <http://purl.oclc.org/NET/mx-database/can_have_state> <http://example.org/state_33905> .
<http://example.org/character_2676> <http://purl.oclc.org/NET/mx-database/has_mx_id> "2676"^^<http://www.w3.org/2001/XMLSchema#integer> .
<http://example.org/character_2676> <http://www.w3.org/1999/02/22-rdf-syntax-ns#type> <http://purl.obolibrary.org/obo/CDAO_0000075> .
<http://example.org/character_2676> <http://www.w3.org/2000/01/rdf-schema#label> "Mesometapleural sulcus count" .
<http://example.org/character_2676> <http://purl.oclc.org/NET/mx-database/can_have_state> <http://example.org/state_7625> .
<http://example.org/character_2676> <http://purl.oclc.org/NET/mx-database/can_have_state> <http://example.org/state_7626> .
<http://example.org/character_2676> <http://purl.oclc.org/NET/mx-database/can_have_state> <http://example.org/state_7666> .
<http://example.org/character_2676> <http://www.w3.org/2000/01/rdf-schema#comment> "<p>The character is not applicable if the mesopleuron and the metapleuron are not continuous laterally (mesometapleural conjunctiva is absent; most outgroups).</p>  " .
<http://example.org/state_28668> <http://purl.oclc.org/NET/mx-database/has_mx_id> "28668"^^<http://www.w3.org/2001/XMLSchema#integer> .
<http://example.org/state_28668> <http://www.w3.org/1999/02/22-rdf-syntax-ns#type> <http://purl.obolibrary.org/obo/CDAO_0000045> .
<http://example.org/state_28668> <http://www.w3.org/2000/01/rdf-schema#label> "convex" .
<http://example.org/state_33064> <http://purl.oclc.org/NET/mx-database/has_mx_id> "33064"^^<http://www.w3.org/2001/XMLSchema#integer> .
<http://example.org/state_33064> <http://www.w3.org/1999/02/22-rdf-syntax-ns#type> <http://purl.obolibrary.org/obo/CDAO_0000045> .
<http://example.org/state_33064> <http://www.w3.org/2000/01/rdf-schema#label> "1.0-1.2" .
<http://example.org/character_9802> <http://purl.oclc.org/NET/mx-database/has_mx_id> "9802"^^<http://www.w3.org/2001/XMLSchema#integer> .
<http://example.org/character_9802> <http://www.w3.org/1999/02/22-rdf-syntax-ns#type> <http://purl.obolibrary.org/obo/CDAO_0000075> .
<http://example.org/character_9802> <http://www.w3.org/2000/01/rdf-schema#label> "Sternaulus count" .
<http://example.org/character_9802> <http://purl.oclc.org/NET/mx-database/can_have_state> <http://example.org/state_28224> .
<http://example.org/character_9802> <http://purl.oclc.org/NET/mx-database/can_have_state> <http://example.org/state_28225> .
<http://example.org/character_9802> <http://www.w3.org/2000/01/rdf-schema#comment> "The sternaulus is present in most Conostigmus species." .
<http://example.org/state_33852> <http://purl.oclc.org/NET/mx-database/has_mx_id> "33852"^^<http://www.w3.org/2001/XMLSchema#integer> .
<http://example.org/state_33852> <http://www.w3.org/1999/02/22-rdf-syntax-ns#type> <http://purl.obolibrary.org/obo/CDAO_0000045> .
<http://example.org/state_33852> <http://www.w3.org/2000/01/rdf-schema#label> "1450-3450 \u00B5m" .
<http://example.org/state_34105> <http://purl.oclc.org/NET/mx-database/has_mx_id> "34105"^^<http://www.w3.org/2001/XMLSchema#integer> .
<http://example.org/state_34105> <http://www.w3.org/1999/02/22-rdf-syntax-ns#type> <http://purl.obolibrary.org/obo/CDAO_0000045> .
<http://example.org/state_34105> <http://www.w3.org/2000/01/rdf-schema#label> "2000-2500\u00B5m" .
<http://example.org/character_9904> <http://purl.oclc.org/NET/mx-database/has_mx_id> "9904"^^<http://www.w3.org/2001/XMLSchema#integer> .
<http://example.org/character_9904> <http://www.w3.org/1999/02/22-rdf-syntax-ns#type> <http://purl.obolibrary.org/obo/CDAO_0000075> .
<http://example.org/character_9904> <http://www.w3.org/2000/01/rdf-schema#label> "Supraclypeal depression count" .
<http://example.org/character_9904> <http://purl.oclc.org/NET/mx-database/can_have_state> <http://example.org/state_28683> .
<http://example.org/character_9904> <http://purl.oclc.org/NET/mx-database/can_have_state> <http://example.org/state_28684> .
<http://example.org/character_9904> <http://www.w3.org/2000/01/rdf-schema#comment> "<p>The supraclypeal depression is not on <span class=\"caps\">HAO</span> portal<br>\nAlso, shouldn\u2019t this be before the previous character, which distinguishes the structure of this character? \u2014 Carolyn 5/20/15</p>  \nFixed\nThe supraclypeal depression is present in numerous ceraphronid and megaspilid species (e.g. C. lucidus Mik\u00F3 and Trietsch 2016.)." .
<http://example.org/state_33919> <http://purl.oclc.org/NET/mx-database/has_mx_id> "33919"^^<http://www.w3.org/2001/XMLSchema#integer> .
<http://example.org/state_33919> <http://www.w3.org/1999/02/22-rdf-syntax-ns#type> <http://purl.obolibrary.org/obo/CDAO_0000045> .
<http://example.org/state_33919> <http://www.w3.org/2000/01/rdf-schema#label> "concave" .
<http://example.org/character_2935> <http://purl.oclc.org/NET/mx-database/has_mx_id> "2935"^^<http://www.w3.org/2001/XMLSchema#integer> .
<http://example.org/character_2935> <http://www.w3.org/1999/02/22-rdf-syntax-ns#type> <http://purl.obolibrary.org/obo/CDAO_0000075> .
<http://example.org/character_2935> <http://www.w3.org/2000/01/rdf-schema#label> "Lateral propodeal carina shape" .
<http://example.org/character_2935> <http://purl.oclc.org/NET/mx-database/can_have_state> <http://example.org/state_8265> .
<http://example.org/character_2935> <http://purl.oclc.org/NET/mx-database/can_have_state> <http://example.org/state_8266> .
<http://example.org/character_2935> <http://purl.oclc.org/NET/mx-database/can_have_state> <http://example.org/state_26575> .
<http://example.org/character_2935> <http://purl.oclc.org/NET/mx-database/can_have_state> <http://example.org/state_28506> .
<http://example.org/character_2935> <http://www.w3.org/2000/01/rdf-schema#comment> "This character is not applicable if the median propodeal projection is present (e.g. in Conostigmus clavatus and C. ballescoracas)." .
<http://example.org/state_33904> <http://purl.oclc.org/NET/mx-database/has_mx_id> "33904"^^<http://www.w3.org/2001/XMLSchema#integer> .
<http://example.org/state_33904> <http://www.w3.org/1999/02/22-rdf-syntax-ns#type> <http://purl.obolibrary.org/obo/CDAO_0000045> .
<http://example.org/state_33904> <http://www.w3.org/2000/01/rdf-schema#label> "HH:HL=1.2-1.5" .
<http://example.org/character_2835> <http://purl.oclc.org/NET/mx-database/has_mx_id> "2835"^^<http://www.w3.org/2001/XMLSchema#integer> .
<http://example.org/character_2835> <http://www.w3.org/1999/02/22-rdf-syntax-ns#type> <http://purl.obolibrary.org/obo/CDAO_0000075> .
<http://example.org/character_2835> <http://www.w3.org/2000/01/rdf-schema#label> "Intertorular carina count" .
<http://example.org/character_2835> <http://purl.oclc.org/NET/mx-database/can_have_state> <http://example.org/state_7952> .
<http://example.org/character_2835> <http://purl.oclc.org/NET/mx-database/can_have_state> <http://example.org/state_7951> .
<http://example.org/character_2835> <http://www.w3.org/2000/01/rdf-schema#comment> "<p>\r\nIt's on HAO portal, but it would be helpful to put in a picture, like one of the pictures from the Masner paper (Miko and Deans 2009)\r\n<br>\r\nOn some females it's very straight, but on a few of the males especially it looks slightly pointed in the middle. -- Carolyn 2/20/15\r\n<br>\r\n<br>\r\nThe intertorular carina and ridge are fused with the epistomal suclus and ridge medially in Aphanogmus, but laterally it is distinct that the carina/ridge arises from the dorsal margin of the torulus. The carina/ridge are is absent from some Dendrocerus species.</p> " .
<http://example.org/state_30130> <http://purl.oclc.org/NET/mx-database/has_mx_id> "30130"^^<http://www.w3.org/2001/XMLSchema#integer> .
<http://example.org/state_30130> <http://www.w3.org/1999/02/22-rdf-syntax-ns#type> <http://purl.obolibrary.org/obo/CDAO_0000045> .
<http://example.org/state_30130> <http://www.w3.org/2000/01/rdf-schema#label> "2100-2600 \u00B5m" .
<http://example.org/state_33854> <http://purl.oclc.org/NET/mx-database/has_mx_id> "33854"^^<http://www.w3.org/2001/XMLSchema#integer> .
<http://example.org/state_33854> <http://www.w3.org/1999/02/22-rdf-syntax-ns#type> <http://purl.obolibrary.org/obo/CDAO_0000045> .
<http://example.org/state_33854> <http://www.w3.org/2000/01/rdf-schema#label> "2600-3100 \u00B5m" .
<http://example.org/state_34107> <http://purl.oclc.org/NET/mx-database/has_mx_id> "34107"^^<http://www.w3.org/2001/XMLSchema#integer> .
<http://example.org/state_34107> <http://www.w3.org/1999/02/22-rdf-syntax-ns#type> <http://purl.obolibrary.org/obo/CDAO_0000045> .
<http://example.org/state_34107> <http://www.w3.org/2000/01/rdf-schema#label> "1900-2900 \u00B5m" .
<http://example.org/state_33906> <http://purl.oclc.org/NET/mx-database/has_mx_id> "33906"^^<http://www.w3.org/2001/XMLSchema#integer> .
<http://example.org/state_33906> <http://www.w3.org/1999/02/22-rdf-syntax-ns#type> <http://purl.obolibrary.org/obo/CDAO_0000045> .
<http://example.org/state_33906> <http://www.w3.org/2000/01/rdf-schema#label> "HW:HH=1.5-2.0" .
<http://example.org/character_2937> <http://purl.oclc.org/NET/mx-database/has_mx_id> "2937"^^<http://www.w3.org/2001/XMLSchema#integer> .
<http://example.org/character_2937> <http://www.w3.org/1999/02/22-rdf-syntax-ns#type> <http://purl.obolibrary.org/obo/CDAO_0000075> .
<http://example.org/character_2937> <http://www.w3.org/2000/01/rdf-schema#label> "Carina limiting posteriorly antecosta count" .
<http://example.org/character_2937> <http://purl.oclc.org/NET/mx-database/can_have_state> <http://example.org/state_8274> .
<http://example.org/character_2937> <http://purl.oclc.org/NET/mx-database/can_have_state> <http://example.org/state_8275> .
<http://example.org/state_8301> <http://purl.oclc.org/NET/mx-database/has_mx_id> "8301"^^<http://www.w3.org/2001/XMLSchema#integer> .
<http://example.org/state_8301> <http://www.w3.org/1999/02/22-rdf-syntax-ns#type> <http://purl.obolibrary.org/obo/CDAO_0000045> .
<http://example.org/state_8301> <http://www.w3.org/2000/01/rdf-schema#label> "absent" .
<http://example.org/state_26273> <http://purl.oclc.org/NET/mx-database/has_mx_id> "26273"^^<http://www.w3.org/2001/XMLSchema#integer> .
<http://example.org/state_26273> <http://www.w3.org/1999/02/22-rdf-syntax-ns#type> <http://purl.obolibrary.org/obo/CDAO_0000045> .
<http://example.org/state_26273> <http://www.w3.org/2000/01/rdf-schema#label> "1.8-1.9 mm" .
<http://example.org/state_26575> <http://purl.oclc.org/NET/mx-database/has_mx_id> "26575"^^<http://www.w3.org/2001/XMLSchema#integer> .
<http://example.org/state_26575> <http://www.w3.org/1999/02/22-rdf-syntax-ns#type> <http://purl.obolibrary.org/obo/CDAO_0000045> .
<http://example.org/state_26575> <http://www.w3.org/2000/01/rdf-schema#label> "inverted \"U\" (left and right lateral propodeal carina are adjacent to the antecostal sulcus of the first abdominal tergumsubmedially)" .
<http://example.org/state_33856> <http://purl.oclc.org/NET/mx-database/has_mx_id> "33856"^^<http://www.w3.org/2001/XMLSchema#integer> .
<http://example.org/state_33856> <http://www.w3.org/1999/02/22-rdf-syntax-ns#type> <http://purl.obolibrary.org/obo/CDAO_0000045> .
<http://example.org/state_33856> <http://www.w3.org/2000/01/rdf-schema#label> "3950 \u00B5m" .
<http://example.org/state_30132> <http://purl.oclc.org/NET/mx-database/has_mx_id> "30132"^^<http://www.w3.org/2001/XMLSchema#integer> .
<http://example.org/state_30132> <http://www.w3.org/1999/02/22-rdf-syntax-ns#type> <http://purl.obolibrary.org/obo/CDAO_0000045> .
<http://example.org/state_30132> <http://www.w3.org/2000/01/rdf-schema#label> "2000-3450 \u00B5m" .
<http://example.org/state_28753> <http://purl.oclc.org/NET/mx-database/has_mx_id> "28753"^^<http://www.w3.org/2001/XMLSchema#integer> .
<http://example.org/state_28753> <http://www.w3.org/1999/02/22-rdf-syntax-ns#type> <http://purl.obolibrary.org/obo/CDAO_0000045> .
<http://example.org/state_28753> <http://www.w3.org/2000/01/rdf-schema#label> "present" .
<http://example.org/state_28718> <http://purl.oclc.org/NET/mx-database/has_mx_id> "28718"^^<http://www.w3.org/2001/XMLSchema#integer> .
<http://example.org/state_28718> <http://www.w3.org/1999/02/22-rdf-syntax-ns#type> <http://purl.obolibrary.org/obo/CDAO_0000045> .
<http://example.org/state_28718> <http://www.w3.org/2000/01/rdf-schema#label> "present" .
<http://example.org/state_34109> <http://purl.oclc.org/NET/mx-database/has_mx_id> "34109"^^<http://www.w3.org/2001/XMLSchema#integer> .
<http://example.org/state_34109> <http://www.w3.org/1999/02/22-rdf-syntax-ns#type> <http://purl.obolibrary.org/obo/CDAO_0000045> .
<http://example.org/state_34109> <http://www.w3.org/2000/01/rdf-schema#label> "1800-2000 \u00B5m" .
<http://example.org/state_28955> <http://purl.oclc.org/NET/mx-database/has_mx_id> "28955"^^<http://www.w3.org/2001/XMLSchema#integer> .
<http://example.org/state_28955> <http://www.w3.org/1999/02/22-rdf-syntax-ns#type> <http://purl.obolibrary.org/obo/CDAO_0000045> .
<http://example.org/state_28955> <http://www.w3.org/2000/01/rdf-schema#label> "1.4 - 1.7 mm" .
<http://example.org/state_26275> <http://purl.oclc.org/NET/mx-database/has_mx_id> "26275"^^<http://www.w3.org/2001/XMLSchema#integer> .
<http://example.org/state_26275> <http://www.w3.org/1999/02/22-rdf-syntax-ns#type> <http://purl.obolibrary.org/obo/CDAO_0000045> .
<http://example.org/state_26275> <http://www.w3.org/2000/01/rdf-schema#label> "2.6-2.7 mm" .
<http://example.org/state_33908> <http://purl.oclc.org/NET/mx-database/has_mx_id> "33908"^^<http://www.w3.org/2001/XMLSchema#integer> .
<http://example.org/state_33908> <http://www.w3.org/1999/02/22-rdf-syntax-ns#type> <http://purl.obolibrary.org/obo/CDAO_0000045> .
<http://example.org/state_33908> <http://www.w3.org/2000/01/rdf-schema#label> "OOL:POL=0.95-1.0" .
<http://example.org/state_28890> <http://purl.oclc.org/NET/mx-database/has_mx_id> "28890"^^<http://www.w3.org/2001/XMLSchema#integer> .
<http://example.org/state_28890> <http://www.w3.org/1999/02/22-rdf-syntax-ns#type> <http://purl.obolibrary.org/obo/CDAO_0000045> .
<http://example.org/state_28890> <http://www.w3.org/2000/01/rdf-schema#label> "AscW/PscW=0.8-0.9" .
<http://example.org/state_28801> <http://purl.oclc.org/NET/mx-database/has_mx_id> "28801"^^<http://www.w3.org/2001/XMLSchema#integer> .
<http://example.org/state_28801> <http://www.w3.org/1999/02/22-rdf-syntax-ns#type> <http://purl.obolibrary.org/obo/CDAO_0000045> .
<http://example.org/state_28801> <http://www.w3.org/2000/01/rdf-schema#label> "F9=F6+F7+F8" .
<http://example.org/state_28790> <http://purl.oclc.org/NET/mx-database/has_mx_id> "28790"^^<http://www.w3.org/2001/XMLSchema#integer> .
<http://example.org/state_28790> <http://www.w3.org/1999/02/22-rdf-syntax-ns#type> <http://purl.obolibrary.org/obo/CDAO_0000045> .
<http://example.org/state_28790> <http://www.w3.org/2000/01/rdf-schema#label> "complete" .
<http://example.org/state_30134> <http://purl.oclc.org/NET/mx-database/has_mx_id> "30134"^^<http://www.w3.org/2001/XMLSchema#integer> .
<http://example.org/state_30134> <http://www.w3.org/1999/02/22-rdf-syntax-ns#type> <http://purl.obolibrary.org/obo/CDAO_0000045> .
<http://example.org/state_30134> <http://www.w3.org/2000/01/rdf-schema#label> "2325-2500 \u00B5m" .
<http://example.org/state_28755> <http://purl.oclc.org/NET/mx-database/has_mx_id> "28755"^^<http://www.w3.org/2001/XMLSchema#integer> .
<http://example.org/state_28755> <http://www.w3.org/1999/02/22-rdf-syntax-ns#type> <http://purl.obolibrary.org/obo/CDAO_0000045> .
<http://example.org/state_28755> <http://www.w3.org/2000/01/rdf-schema#label> "sharp" .
<http://example.org/state_28957> <http://purl.oclc.org/NET/mx-database/has_mx_id> "28957"^^<http://www.w3.org/2001/XMLSchema#integer> .
<http://example.org/state_28957> <http://www.w3.org/1999/02/22-rdf-syntax-ns#type> <http://purl.obolibrary.org/obo/CDAO_0000045> .
<http://example.org/state_28957> <http://www.w3.org/2000/01/rdf-schema#label> "OOL:POL=0.24-0.43" .
<http://example.org/state_33793> <http://purl.oclc.org/NET/mx-database/has_mx_id> "33793"^^<http://www.w3.org/2001/XMLSchema#integer> .
<http://example.org/state_33793> <http://www.w3.org/1999/02/22-rdf-syntax-ns#type> <http://purl.obolibrary.org/obo/CDAO_0000045> .
<http://example.org/state_33793> <http://www.w3.org/2000/01/rdf-schema#label> "HW:HH=1.1-1.3" .
<http://example.org/character_10436> <http://purl.oclc.org/NET/mx-database/has_mx_id> "10436"^^<http://www.w3.org/2001/XMLSchema#integer> .
<http://example.org/character_10436> <http://www.w3.org/1999/02/22-rdf-syntax-ns#type> <http://purl.obolibrary.org/obo/CDAO_0000075> .
<http://example.org/character_10436> <http://www.w3.org/2000/01/rdf-schema#label> "Mandibular lancea count" .
<http://example.org/character_10436> <http://purl.oclc.org/NET/mx-database/can_have_state> <http://example.org/state_30212> .
<http://example.org/character_10436> <http://purl.oclc.org/NET/mx-database/can_have_state> <http://example.org/state_30214> .
<http://example.org/state_28655> <http://purl.oclc.org/NET/mx-database/has_mx_id> "28655"^^<http://www.w3.org/2001/XMLSchema#integer> .
<http://example.org/state_28655> <http://www.w3.org/1999/02/22-rdf-syntax-ns#type> <http://purl.obolibrary.org/obo/CDAO_0000045> .
<http://example.org/state_28655> <http://www.w3.org/2000/01/rdf-schema#label> "present" .
<http://example.org/state_26277> <http://purl.oclc.org/NET/mx-database/has_mx_id> "26277"^^<http://www.w3.org/2001/XMLSchema#integer> .
<http://example.org/state_26277> <http://www.w3.org/1999/02/22-rdf-syntax-ns#type> <http://purl.obolibrary.org/obo/CDAO_0000045> .
<http://example.org/state_26277> <http://www.w3.org/2000/01/rdf-schema#label> "2.4-3.0 mm" .
<http://example.org/state_8294> <http://purl.oclc.org/NET/mx-database/has_mx_id> "8294"^^<http://www.w3.org/2001/XMLSchema#integer> .
<http://example.org/state_8294> <http://www.w3.org/1999/02/22-rdf-syntax-ns#type> <http://purl.obolibrary.org/obo/CDAO_0000045> .
<http://example.org/state_8294> <http://www.w3.org/2000/01/rdf-schema#label> "shorter" .
<http://example.org/character_2720> <http://purl.oclc.org/NET/mx-database/has_mx_id> "2720"^^<http://www.w3.org/2001/XMLSchema#integer> .
<http://example.org/character_2720> <http://www.w3.org/1999/02/22-rdf-syntax-ns#type> <http://purl.obolibrary.org/obo/CDAO_0000075> .
<http://example.org/character_2720> <http://www.w3.org/2000/01/rdf-schema#label> "Antennal scrobe count" .
<http://example.org/character_2720> <http://purl.oclc.org/NET/mx-database/can_have_state> <http://example.org/state_7760> .
<http://example.org/character_2720> <http://purl.oclc.org/NET/mx-database/can_have_state> <http://example.org/state_7761> .
<http://example.org/character_2720> <http://www.w3.org/2000/01/rdf-schema#comment> "The antennal scrobe is developed for accomodating the scape. It is present usually in Ceraphronidae and absent in Megaspilidae..." .
<http://example.org/character_9643> <http://purl.oclc.org/NET/mx-database/has_mx_id> "9643"^^<http://www.w3.org/2001/XMLSchema#integer> .
<http://example.org/character_9643> <http://www.w3.org/1999/02/22-rdf-syntax-ns#type> <http://purl.obolibrary.org/obo/CDAO_0000075> .
<http://example.org/character_9643> <http://www.w3.org/2000/01/rdf-schema#label> "Female F1 length vs. pedicel length" .
<http://example.org/character_9643> <http://purl.oclc.org/NET/mx-database/can_have_state> <http://example.org/state_28783> .
<http://example.org/character_9643> <http://purl.oclc.org/NET/mx-database/can_have_state> <http://example.org/state_30208> .
<http://example.org/character_9643> <http://purl.oclc.org/NET/mx-database/can_have_state> <http://example.org/state_30209> .
<http://example.org/character_9643> <http://purl.oclc.org/NET/mx-database/can_have_state> <http://example.org/state_32970> .
<http://example.org/character_9643> <http://purl.oclc.org/NET/mx-database/can_have_state> <http://example.org/state_33063> .
<http://example.org/character_9643> <http://purl.oclc.org/NET/mx-database/can_have_state> <http://example.org/state_33064> .
<http://example.org/character_9643> <http://purl.oclc.org/NET/mx-database/can_have_state> <http://example.org/state_33065> .
<http://example.org/character_9643> <http://purl.oclc.org/NET/mx-database/can_have_state> <http://example.org/state_30200> .
<http://example.org/character_9643> <http://purl.oclc.org/NET/mx-database/can_have_state> <http://example.org/state_30201> .
<http://example.org/character_9643> <http://purl.oclc.org/NET/mx-database/can_have_state> <http://example.org/state_30202> .
<http://example.org/character_9643> <http://purl.oclc.org/NET/mx-database/can_have_state> <http://example.org/state_30203> .
<http://example.org/character_9643> <http://purl.oclc.org/NET/mx-database/can_have_state> <http://example.org/state_30205> .
<http://example.org/character_9643> <http://purl.oclc.org/NET/mx-database/can_have_state> <http://example.org/state_30206> .
<http://example.org/character_9643> <http://purl.oclc.org/NET/mx-database/can_have_state> <http://example.org/state_33837> .
<http://example.org/character_9643> <http://www.w3.org/2000/01/rdf-schema#comment> "<p>\r\nIn a few C. albovarius the pedicel is slightly shorter, but in others they are about the same length.--Carolyn 5/20/15\r\n<br>\r\n<br>\r\nMalagasy Megaspilidae: The first flagellomere is 2 times as long as the pedicel in species 5 and 6 and it is more than 3 times longer than pedicel in species 1, 3, 4.</p>  " .
<http://example.org/state_8305> <http://purl.oclc.org/NET/mx-database/has_mx_id> "8305"^^<http://www.w3.org/2001/XMLSchema#integer> .
<http://example.org/state_8305> <http://www.w3.org/1999/02/22-rdf-syntax-ns#type> <http://purl.obolibrary.org/obo/CDAO_0000045> .
<http://example.org/state_8305> <http://www.w3.org/2000/01/rdf-schema#label> "absent" .
<http://example.org/state_8507> <http://purl.oclc.org/NET/mx-database/has_mx_id> "8507"^^<http://www.w3.org/2001/XMLSchema#integer> .
<http://example.org/state_8507> <http://www.w3.org/1999/02/22-rdf-syntax-ns#type> <http://purl.obolibrary.org/obo/CDAO_0000045> .
<http://example.org/state_8507> <http://www.w3.org/2000/01/rdf-schema#label> "enlarged, distinctly wider than distal trachea" .
<http://example.org/state_7650> <http://purl.oclc.org/NET/mx-database/has_mx_id> "7650"^^<http://www.w3.org/2001/XMLSchema#integer> .
<http://example.org/state_7650> <http://www.w3.org/1999/02/22-rdf-syntax-ns#type> <http://purl.obolibrary.org/obo/CDAO_0000045> .
<http://example.org/state_7650> <http://www.w3.org/2000/01/rdf-schema#label> "absent" .
<http://example.org/state_7952> <http://purl.oclc.org/NET/mx-database/has_mx_id> "7952"^^<http://www.w3.org/2001/XMLSchema#integer> .
<http://example.org/state_7952> <http://www.w3.org/1999/02/22-rdf-syntax-ns#type> <http://purl.obolibrary.org/obo/CDAO_0000045> .
<http://example.org/state_7952> <http://www.w3.org/2000/01/rdf-schema#label> "absent medially" .
<http://example.org/state_28803> <http://purl.oclc.org/NET/mx-database/has_mx_id> "28803"^^<http://www.w3.org/2001/XMLSchema#integer> .
<http://example.org/state_28803> <http://www.w3.org/1999/02/22-rdf-syntax-ns#type> <http://purl.obolibrary.org/obo/CDAO_0000045> .
<http://example.org/state_28803> <http://www.w3.org/2000/01/rdf-schema#label> "present" .
<http://example.org/state_28792> <http://purl.oclc.org/NET/mx-database/has_mx_id> "28792"^^<http://www.w3.org/2001/XMLSchema#integer> .
<http://example.org/state_28792> <http://www.w3.org/1999/02/22-rdf-syntax-ns#type> <http://purl.obolibrary.org/obo/CDAO_0000045> .
<http://example.org/state_28792> <http://www.w3.org/2000/01/rdf-schema#label> "present" .
<http://example.org/state_30136> <http://purl.oclc.org/NET/mx-database/has_mx_id> "30136"^^<http://www.w3.org/2001/XMLSchema#integer> .
<http://example.org/state_30136> <http://www.w3.org/1999/02/22-rdf-syntax-ns#type> <http://purl.obolibrary.org/obo/CDAO_0000045> .
<http://example.org/state_30136> <http://www.w3.org/2000/01/rdf-schema#label> "2575 \u00B5m" .
<http://example.org/state_28657> <http://purl.oclc.org/NET/mx-database/has_mx_id> "28657"^^<http://www.w3.org/2001/XMLSchema#integer> .
<http://example.org/state_28657> <http://www.w3.org/1999/02/22-rdf-syntax-ns#type> <http://purl.obolibrary.org/obo/CDAO_0000045> .
<http://example.org/state_28657> <http://www.w3.org/2000/01/rdf-schema#label> "adjacent" .
<http://example.org/state_19878> <http://purl.oclc.org/NET/mx-database/has_mx_id> "19878"^^<http://www.w3.org/2001/XMLSchema#integer> .
<http://example.org/state_19878> <http://www.w3.org/1999/02/22-rdf-syntax-ns#type> <http://purl.obolibrary.org/obo/CDAO_0000045> .
<http://example.org/state_19878> <http://www.w3.org/2000/01/rdf-schema#label> "present (not fused with the gonostipes)" .
<http://example.org/state_8442> <http://purl.oclc.org/NET/mx-database/has_mx_id> "8442"^^<http://www.w3.org/2001/XMLSchema#integer> .
<http://example.org/state_8442> <http://www.w3.org/1999/02/22-rdf-syntax-ns#type> <http://purl.obolibrary.org/obo/CDAO_0000045> .
<http://example.org/state_8442> <http://www.w3.org/2000/01/rdf-schema#label> "facial process present" .
<http://example.org/character_3111> <http://purl.oclc.org/NET/mx-database/has_mx_id> "3111"^^<http://www.w3.org/2001/XMLSchema#integer> .
<http://example.org/character_3111> <http://www.w3.org/1999/02/22-rdf-syntax-ns#type> <http://purl.obolibrary.org/obo/CDAO_0000075> .
<http://example.org/character_3111> <http://www.w3.org/2000/01/rdf-schema#label> "Mandibular tooth count" .
<http://example.org/character_3111> <http://purl.oclc.org/NET/mx-database/can_have_state> <http://example.org/state_8774> .
<http://example.org/character_3111> <http://purl.oclc.org/NET/mx-database/can_have_state> <http://example.org/state_8775> .
<http://example.org/character_3111> <http://purl.oclc.org/NET/mx-database/can_have_state> <http://example.org/state_28687> .
<http://example.org/character_3111> <http://purl.oclc.org/NET/mx-database/can_have_state> <http://example.org/state_28688> .
<http://example.org/character_3111> <http://www.w3.org/2000/01/rdf-schema#comment> "K. Burks Dendrocerus World revision: In D. mexicali a subbasal tooth is present on the ventral margin.\r\n<p>Mullins et al. 2013: Evania has 3 mandibular teeth, whereas Szepligetella has 4 mandibular teeth.</p> \r\n<p>Mik\u00F3 et al. 2013 (Trissevania): The NL character name of the original character of Mullins et al. 2012: \u201CMandibular teeth number\u201D has been modified for more accuracy. Trissevaniini have 3 mandibular teeth.</p>     " .
<http://example.org/state_7717> <http://purl.oclc.org/NET/mx-database/has_mx_id> "7717"^^<http://www.w3.org/2001/XMLSchema#integer> .
<http://example.org/state_7717> <http://www.w3.org/1999/02/22-rdf-syntax-ns#type> <http://purl.obolibrary.org/obo/CDAO_0000045> .
<http://example.org/state_7717> <http://www.w3.org/2000/01/rdf-schema#label> "anterior discrimenal pit absent; epicnemial carina straight" .
<http://example.org/state_3842> <http://purl.oclc.org/NET/mx-database/has_mx_id> "3842"^^<http://www.w3.org/2001/XMLSchema#integer> .
<http://example.org/state_3842> <http://www.w3.org/1999/02/22-rdf-syntax-ns#type> <http://purl.obolibrary.org/obo/CDAO_0000045> .
<http://example.org/state_3842> <http://www.w3.org/2000/01/rdf-schema#label> "present" .
<http://example.org/state_28794> <http://purl.oclc.org/NET/mx-database/has_mx_id> "28794"^^<http://www.w3.org/2001/XMLSchema#integer> .
<http://example.org/state_28794> <http://www.w3.org/1999/02/22-rdf-syntax-ns#type> <http://purl.obolibrary.org/obo/CDAO_0000045> .
<http://example.org/state_28794> <http://www.w3.org/2000/01/rdf-schema#label> "absent" .
<http://example.org/state_28759> <http://purl.oclc.org/NET/mx-database/has_mx_id> "28759"^^<http://www.w3.org/2001/XMLSchema#integer> .
<http://example.org/state_28759> <http://www.w3.org/1999/02/22-rdf-syntax-ns#type> <http://purl.obolibrary.org/obo/CDAO_0000045> .
<http://example.org/state_28759> <http://www.w3.org/2000/01/rdf-schema#label> "present" .
<http://example.org/state_17940> <http://purl.oclc.org/NET/mx-database/has_mx_id> "17940"^^<http://www.w3.org/2001/XMLSchema#integer> .
<http://example.org/state_17940> <http://www.w3.org/1999/02/22-rdf-syntax-ns#type> <http://purl.obolibrary.org/obo/CDAO_0000045> .
<http://example.org/state_17940> <http://www.w3.org/2000/01/rdf-schema#label> "5.5-9.1 mm" .
<http://example.org/state_6423> <http://purl.oclc.org/NET/mx-database/has_mx_id> "6423"^^<http://www.w3.org/2001/XMLSchema#integer> .
<http://example.org/state_6423> <http://www.w3.org/1999/02/22-rdf-syntax-ns#type> <http://purl.obolibrary.org/obo/CDAO_0000045> .
<http://example.org/state_6423> <http://www.w3.org/2000/01/rdf-schema#label> "absent" .
<http://example.org/state_28659> <http://purl.oclc.org/NET/mx-database/has_mx_id> "28659"^^<http://www.w3.org/2001/XMLSchema#integer> .
<http://example.org/state_28659> <http://www.w3.org/1999/02/22-rdf-syntax-ns#type> <http://purl.obolibrary.org/obo/CDAO_0000045> .
<http://example.org/state_28659> <http://www.w3.org/2000/01/rdf-schema#label> "present" .
<http://example.org/state_28740> <http://purl.oclc.org/NET/mx-database/has_mx_id> "28740"^^<http://www.w3.org/2001/XMLSchema#integer> .
<http://example.org/state_28740> <http://www.w3.org/1999/02/22-rdf-syntax-ns#type> <http://purl.obolibrary.org/obo/CDAO_0000045> .
<http://example.org/state_28740> <http://www.w3.org/2000/01/rdf-schema#label> "Legs except proximal region of metacoxa and distal 2/3 of metafemur, mouthparts, distal 1/5 of scape, yellow; rest of body brown " .
<http://example.org/state_33797> <http://purl.oclc.org/NET/mx-database/has_mx_id> "33797"^^<http://www.w3.org/2001/XMLSchema#integer> .
<http://example.org/state_33797> <http://www.w3.org/1999/02/22-rdf-syntax-ns#type> <http://purl.obolibrary.org/obo/CDAO_0000045> .
<http://example.org/state_33797> <http://www.w3.org/2000/01/rdf-schema#label> "HW:HH=0.9-1.2 " .
<http://example.org/state_28705> <http://purl.oclc.org/NET/mx-database/has_mx_id> "28705"^^<http://www.w3.org/2001/XMLSchema#integer> .
<http://example.org/state_28705> <http://www.w3.org/1999/02/22-rdf-syntax-ns#type> <http://purl.obolibrary.org/obo/CDAO_0000045> .
<http://example.org/state_28705> <http://www.w3.org/2000/01/rdf-schema#label> "harpe shorter than gonostipes in lateral view" .
<http://example.org/state_8309> <http://purl.oclc.org/NET/mx-database/has_mx_id> "8309"^^<http://www.w3.org/2001/XMLSchema#integer> .
<http://example.org/state_8309> <http://www.w3.org/1999/02/22-rdf-syntax-ns#type> <http://purl.obolibrary.org/obo/CDAO_0000045> .
<http://example.org/state_8309> <http://www.w3.org/2000/01/rdf-schema#label> "trapezoid" .
<http://example.org/state_8298> <http://purl.oclc.org/NET/mx-database/has_mx_id> "8298"^^<http://www.w3.org/2001/XMLSchema#integer> .
<http://example.org/state_8298> <http://www.w3.org/1999/02/22-rdf-syntax-ns#type> <http://purl.obolibrary.org/obo/CDAO_0000045> .
<http://example.org/state_8298> <http://www.w3.org/2000/01/rdf-schema#label> "absent" .
<http://example.org/state_28796> <http://purl.oclc.org/NET/mx-database/has_mx_id> "28796"^^<http://www.w3.org/2001/XMLSchema#integer> .
<http://example.org/state_28796> <http://www.w3.org/1999/02/22-rdf-syntax-ns#type> <http://purl.obolibrary.org/obo/CDAO_0000045> .
<http://example.org/state_28796> <http://www.w3.org/2000/01/rdf-schema#label> "median facial keel present" .
<http://example.org/state_8209> <http://purl.oclc.org/NET/mx-database/has_mx_id> "8209"^^<http://www.w3.org/2001/XMLSchema#integer> .
<http://example.org/state_8209> <http://www.w3.org/1999/02/22-rdf-syntax-ns#type> <http://purl.obolibrary.org/obo/CDAO_0000045> .
<http://example.org/state_8209> <http://www.w3.org/2000/01/rdf-schema#label> "adjacent medially" .
<http://example.org/state_28807> <http://purl.oclc.org/NET/mx-database/has_mx_id> "28807"^^<http://www.w3.org/2001/XMLSchema#integer> .
<http://example.org/state_28807> <http://www.w3.org/1999/02/22-rdf-syntax-ns#type> <http://purl.obolibrary.org/obo/CDAO_0000045> .
<http://example.org/state_28807> <http://www.w3.org/2000/01/rdf-schema#label> "present" .
<http://example.org/state_6425> <http://purl.oclc.org/NET/mx-database/has_mx_id> "6425"^^<http://www.w3.org/2001/XMLSchema#integer> .
<http://example.org/state_6425> <http://www.w3.org/1999/02/22-rdf-syntax-ns#type> <http://purl.obolibrary.org/obo/CDAO_0000045> .
<http://example.org/state_6425> <http://www.w3.org/2000/01/rdf-schema#label> "present" .
<http://example.org/state_6964> <http://purl.oclc.org/NET/mx-database/has_mx_id> "6964"^^<http://www.w3.org/2001/XMLSchema#integer> .
<http://example.org/state_6964> <http://www.w3.org/1999/02/22-rdf-syntax-ns#type> <http://purl.obolibrary.org/obo/CDAO_0000045> .
<http://example.org/state_6964> <http://www.w3.org/2000/01/rdf-schema#label> "trapezoid" .
<http://example.org/state_28696> <http://purl.oclc.org/NET/mx-database/has_mx_id> "28696"^^<http://www.w3.org/2001/XMLSchema#integer> .
<http://example.org/state_28696> <http://www.w3.org/1999/02/22-rdf-syntax-ns#type> <http://purl.obolibrary.org/obo/CDAO_0000045> .
<http://example.org/state_28696> <http://www.w3.org/2000/01/rdf-schema#label> "cupula as long as gonostyle-volsella complex in lateral view" .
<http://example.org/character_9932> <http://purl.oclc.org/NET/mx-database/has_mx_id> "9932"^^<http://www.w3.org/2001/XMLSchema#integer> .
<http://example.org/character_9932> <http://www.w3.org/1999/02/22-rdf-syntax-ns#type> <http://purl.obolibrary.org/obo/CDAO_0000075> .
<http://example.org/character_9932> <http://www.w3.org/2000/01/rdf-schema#label> "Dorsal margin of occipital carina vs. dorsal margin of lateral ocellus in lateral view" .
<http://example.org/character_9932> <http://purl.oclc.org/NET/mx-database/can_have_state> <http://example.org/state_28786> .
<http://example.org/character_9932> <http://purl.oclc.org/NET/mx-database/can_have_state> <http://example.org/state_28787> .
<http://example.org/character_9932> <http://www.w3.org/2000/01/rdf-schema#comment> "This character reflects the more prognathous head shape of some taxa (e.g. C. longulus or C. babaiax)." .
<http://example.org/state_17944> <http://purl.oclc.org/NET/mx-database/has_mx_id> "17944"^^<http://www.w3.org/2001/XMLSchema#integer> .
<http://example.org/state_17944> <http://www.w3.org/1999/02/22-rdf-syntax-ns#type> <http://purl.obolibrary.org/obo/CDAO_0000045> .
<http://example.org/state_17944> <http://www.w3.org/2000/01/rdf-schema#label> "4.6\u20138.0 mm" .
<http://example.org/state_7702> <http://purl.oclc.org/NET/mx-database/has_mx_id> "7702"^^<http://www.w3.org/2001/XMLSchema#integer> .
<http://example.org/state_7702> <http://www.w3.org/1999/02/22-rdf-syntax-ns#type> <http://purl.obolibrary.org/obo/CDAO_0000045> .
<http://example.org/state_7702> <http://www.w3.org/2000/01/rdf-schema#label> "the preoccipital carina is absent and the occipital carina extends ventrally to the oral foramen" .
<http://example.org/state_6527> <http://purl.oclc.org/NET/mx-database/has_mx_id> "6527"^^<http://www.w3.org/2001/XMLSchema#integer> .
<http://example.org/state_6527> <http://www.w3.org/1999/02/22-rdf-syntax-ns#type> <http://purl.obolibrary.org/obo/CDAO_0000045> .
<http://example.org/state_6527> <http://www.w3.org/2000/01/rdf-schema#label> "two" .
<http://example.org/state_28798> <http://purl.oclc.org/NET/mx-database/has_mx_id> "28798"^^<http://www.w3.org/2001/XMLSchema#integer> .
<http://example.org/state_28798> <http://www.w3.org/1999/02/22-rdf-syntax-ns#type> <http://purl.obolibrary.org/obo/CDAO_0000045> .
<http://example.org/state_28798> <http://www.w3.org/2000/01/rdf-schema#label> "present" .
<http://example.org/state_7656> <http://purl.oclc.org/NET/mx-database/has_mx_id> "7656"^^<http://www.w3.org/2001/XMLSchema#integer> .
<http://example.org/state_7656> <http://www.w3.org/1999/02/22-rdf-syntax-ns#type> <http://purl.obolibrary.org/obo/CDAO_0000045> .
<http://example.org/state_7656> <http://www.w3.org/2000/01/rdf-schema#label> "present only laterally" .
<http://example.org/state_28709> <http://purl.oclc.org/NET/mx-database/has_mx_id> "28709"^^<http://www.w3.org/2001/XMLSchema#integer> .
<http://example.org/state_28709> <http://www.w3.org/1999/02/22-rdf-syntax-ns#type> <http://purl.obolibrary.org/obo/CDAO_0000045> .
<http://example.org/state_28709> <http://www.w3.org/2000/01/rdf-schema#label> "absent" .
<http://example.org/state_6966> <http://purl.oclc.org/NET/mx-database/has_mx_id> "6966"^^<http://www.w3.org/2001/XMLSchema#integer> .
<http://example.org/state_6966> <http://www.w3.org/1999/02/22-rdf-syntax-ns#type> <http://purl.obolibrary.org/obo/CDAO_0000045> .
<http://example.org/state_6966> <http://www.w3.org/2000/01/rdf-schema#label> "branched" .
<http://example.org/state_28744> <http://purl.oclc.org/NET/mx-database/has_mx_id> "28744"^^<http://www.w3.org/2001/XMLSchema#integer> .
<http://example.org/state_28744> <http://www.w3.org/1999/02/22-rdf-syntax-ns#type> <http://purl.obolibrary.org/obo/CDAO_0000045> .
<http://example.org/state_28744> <http://www.w3.org/2000/01/rdf-schema#label> "F4-F9" .
<http://example.org/character_9934> <http://purl.oclc.org/NET/mx-database/has_mx_id> "9934"^^<http://www.w3.org/2001/XMLSchema#integer> .
<http://example.org/character_9934> <http://www.w3.org/1999/02/22-rdf-syntax-ns#type> <http://purl.obolibrary.org/obo/CDAO_0000075> .
<http://example.org/character_9934> <http://www.w3.org/2000/01/rdf-schema#label> "Median flange of occipital carina count" .
<http://example.org/character_9934> <http://purl.oclc.org/NET/mx-database/can_have_state> <http://example.org/state_28792> .
<http://example.org/character_9934> <http://purl.oclc.org/NET/mx-database/can_have_state> <http://example.org/state_28793> .
<http://example.org/character_9934> <http://www.w3.org/2000/01/rdf-schema#comment> "Mik\u00F3 et al. 2015 (Malagasy): The median flange and submedian flanges of the occipital carina is present in C. clavatus. These anatomical structures are also present in Megaspilus and in numerous Ceraphronidae." .
<http://example.org/character_6568> <http://purl.oclc.org/NET/mx-database/has_mx_id> "6568"^^<http://www.w3.org/2001/XMLSchema#integer> .
<http://example.org/character_6568> <http://www.w3.org/1999/02/22-rdf-syntax-ns#type> <http://purl.obolibrary.org/obo/CDAO_0000075> .
<http://example.org/character_6568> <http://www.w3.org/2000/01/rdf-schema#label> "Body length universal" .
<http://example.org/character_6568> <http://purl.oclc.org/NET/mx-database/can_have_state> <http://example.org/state_17940> .
<http://example.org/character_6568> <http://purl.oclc.org/NET/mx-database/can_have_state> <http://example.org/state_17943> .
<http://example.org/character_6568> <http://purl.oclc.org/NET/mx-database/can_have_state> <http://example.org/state_28955> .
<http://example.org/character_6568> <http://purl.oclc.org/NET/mx-database/can_have_state> <http://example.org/state_30126> .
<http://example.org/character_6568> <http://purl.oclc.org/NET/mx-database/can_have_state> <http://example.org/state_30127> .
<http://example.org/character_6568> <http://purl.oclc.org/NET/mx-database/can_have_state> <http://example.org/state_30128> .
<http://example.org/character_6568> <http://purl.oclc.org/NET/mx-database/can_have_state> <http://example.org/state_30129> .
<http://example.org/character_6568> <http://purl.oclc.org/NET/mx-database/can_have_state> <http://example.org/state_30130> .
<http://example.org/character_6568> <http://purl.oclc.org/NET/mx-database/can_have_state> <http://example.org/state_30131> .
<http://example.org/character_6568> <http://purl.oclc.org/NET/mx-database/can_have_state> <http://example.org/state_30132> .
<http://example.org/character_6568> <http://purl.oclc.org/NET/mx-database/can_have_state> <http://example.org/state_30133> .
<http://example.org/character_6568> <http://purl.oclc.org/NET/mx-database/can_have_state> <http://example.org/state_30134> .
<http://example.org/character_6568> <http://purl.oclc.org/NET/mx-database/can_have_state> <http://example.org/state_17944> .
<http://example.org/character_6568> <http://purl.oclc.org/NET/mx-database/can_have_state> <http://example.org/state_30135> .
<http://example.org/character_6568> <http://purl.oclc.org/NET/mx-database/can_have_state> <http://example.org/state_30136> .
<http://example.org/character_6568> <http://purl.oclc.org/NET/mx-database/can_have_state> <http://example.org/state_32965> .
<http://example.org/character_6568> <http://purl.oclc.org/NET/mx-database/can_have_state> <http://example.org/state_33755> .
<http://example.org/character_6568> <http://purl.oclc.org/NET/mx-database/can_have_state> <http://example.org/state_33855> .
<http://example.org/character_6568> <http://purl.oclc.org/NET/mx-database/can_have_state> <http://example.org/state_33848> .
<http://example.org/character_6568> <http://purl.oclc.org/NET/mx-database/can_have_state> <http://example.org/state_33849> .
<http://example.org/character_6568> <http://purl.oclc.org/NET/mx-database/can_have_state> <http://example.org/state_33850> .
<http://example.org/character_6568> <http://purl.oclc.org/NET/mx-database/can_have_state> <http://example.org/state_33851> .
<http://example.org/character_6568> <http://purl.oclc.org/NET/mx-database/can_have_state> <http://example.org/state_33852> .
<http://example.org/character_6568> <http://purl.oclc.org/NET/mx-database/can_have_state> <http://example.org/state_17945> .
<http://example.org/character_6568> <http://purl.oclc.org/NET/mx-database/can_have_state> <http://example.org/state_33853> .
<http://example.org/character_6568> <http://purl.oclc.org/NET/mx-database/can_have_state> <http://example.org/state_33854> .
<http://example.org/character_6568> <http://purl.oclc.org/NET/mx-database/can_have_state> <http://example.org/state_33856> .
<http://example.org/character_6568> <http://purl.oclc.org/NET/mx-database/can_have_state> <http://example.org/state_33857> .
<http://example.org/character_6568> <http://purl.oclc.org/NET/mx-database/can_have_state> <http://example.org/state_34102> .
<http://example.org/character_6568> <http://purl.oclc.org/NET/mx-database/can_have_state> <http://example.org/state_34103> .
<http://example.org/character_6568> <http://purl.oclc.org/NET/mx-database/can_have_state> <http://example.org/state_34104> .
<http://example.org/character_6568> <http://purl.oclc.org/NET/mx-database/can_have_state> <http://example.org/state_34105> .
<http://example.org/character_6568> <http://purl.oclc.org/NET/mx-database/can_have_state> <http://example.org/state_34106> .
<http://example.org/character_6568> <http://purl.oclc.org/NET/mx-database/can_have_state> <http://example.org/state_34107> .
<http://example.org/character_6568> <http://purl.oclc.org/NET/mx-database/can_have_state> <http://example.org/state_17958> .
<http://example.org/character_6568> <http://purl.oclc.org/NET/mx-database/can_have_state> <http://example.org/state_34108> .
<http://example.org/character_6568> <http://purl.oclc.org/NET/mx-database/can_have_state> <http://example.org/state_34109> .
<http://example.org/character_6568> <http://purl.oclc.org/NET/mx-database/can_have_state> <http://example.org/state_34110> .
<http://example.org/character_6568> <http://purl.oclc.org/NET/mx-database/can_have_state> <http://example.org/state_34111> .
<http://example.org/character_6568> <http://purl.oclc.org/NET/mx-database/can_have_state> <http://example.org/state_34112> .
<http://example.org/character_6568> <http://purl.oclc.org/NET/mx-database/can_have_state> <http://example.org/state_34113> .
<http://example.org/character_6568> <http://purl.oclc.org/NET/mx-database/can_have_state> <http://example.org/state_26273> .
<http://example.org/character_6568> <http://purl.oclc.org/NET/mx-database/can_have_state> <http://example.org/state_26274> .
<http://example.org/character_6568> <http://purl.oclc.org/NET/mx-database/can_have_state> <http://example.org/state_26275> .
<http://example.org/character_6568> <http://purl.oclc.org/NET/mx-database/can_have_state> <http://example.org/state_26276> .
<http://example.org/character_6568> <http://purl.oclc.org/NET/mx-database/can_have_state> <http://example.org/state_26277> .
<http://example.org/character_6568> <http://www.w3.org/2000/01/rdf-schema#comment> "<p>Balhoff et al. 2012: The body length is measured between the anteriormost point of the head and the posteriormost point of the metasoma.</p> \r\nMik\u00F3 et al. 2013 (Trissevaniini): The body of Trissevaniini is relatively small compared to other Evaniidae. " .
<http://example.org/state_6529> <http://purl.oclc.org/NET/mx-database/has_mx_id> "6529"^^<http://www.w3.org/2001/XMLSchema#integer> .
<http://example.org/state_6529> <http://www.w3.org/1999/02/22-rdf-syntax-ns#type> <http://purl.obolibrary.org/obo/CDAO_0000045> .
<http://example.org/state_6529> <http://www.w3.org/2000/01/rdf-schema#label> "absent" .
<http://example.org/state_33849> <http://purl.oclc.org/NET/mx-database/has_mx_id> "33849"^^<http://www.w3.org/2001/XMLSchema#integer> .
<http://example.org/state_33849> <http://www.w3.org/1999/02/22-rdf-syntax-ns#type> <http://purl.obolibrary.org/obo/CDAO_0000045> .
<http://example.org/state_33849> <http://www.w3.org/2000/01/rdf-schema#label> "2300 \u00B5m" .
<http://example.org/state_28681> <http://purl.oclc.org/NET/mx-database/has_mx_id> "28681"^^<http://www.w3.org/2001/XMLSchema#integer> .
<http://example.org/state_28681> <http://www.w3.org/1999/02/22-rdf-syntax-ns#type> <http://purl.obolibrary.org/obo/CDAO_0000045> .
<http://example.org/state_28681> <http://www.w3.org/2000/01/rdf-schema#label> "smooth" .
<http://example.org/character_9936> <http://purl.oclc.org/NET/mx-database/has_mx_id> "9936"^^<http://www.w3.org/2001/XMLSchema#integer> .
<http://example.org/character_9936> <http://www.w3.org/1999/02/22-rdf-syntax-ns#type> <http://purl.obolibrary.org/obo/CDAO_0000075> .
<http://example.org/character_9936> <http://www.w3.org/2000/01/rdf-schema#label> "Subtorular carina count" .
<http://example.org/character_9936> <http://purl.oclc.org/NET/mx-database/can_have_state> <http://example.org/state_28797> .
<http://example.org/character_9936> <http://purl.oclc.org/NET/mx-database/can_have_state> <http://example.org/state_28798> .
<http://example.org/character_9936> <http://www.w3.org/2000/01/rdf-schema#comment> "The subtorular carina is present in Conostigmus clavatus." .
<http://example.org/state_28883> <http://purl.oclc.org/NET/mx-database/has_mx_id> "28883"^^<http://www.w3.org/2001/XMLSchema#integer> .
<http://example.org/state_28883> <http://www.w3.org/1999/02/22-rdf-syntax-ns#type> <http://purl.obolibrary.org/obo/CDAO_0000045> .
<http://example.org/state_28883> <http://www.w3.org/2000/01/rdf-schema#label> "HH:HL=1.0-1.5" .
<http://example.org/state_30127> <http://purl.oclc.org/NET/mx-database/has_mx_id> "30127"^^<http://www.w3.org/2001/XMLSchema#integer> .
<http://example.org/state_30127> <http://www.w3.org/1999/02/22-rdf-syntax-ns#type> <http://purl.obolibrary.org/obo/CDAO_0000045> .
<http://example.org/state_30127> <http://www.w3.org/2000/01/rdf-schema#label> "1150-2300 \u00B5m" .
<http://example.org/state_28748> <http://purl.oclc.org/NET/mx-database/has_mx_id> "28748"^^<http://www.w3.org/2001/XMLSchema#integer> .
<http://example.org/state_28748> <http://www.w3.org/1999/02/22-rdf-syntax-ns#type> <http://purl.obolibrary.org/obo/CDAO_0000045> .
<http://example.org/state_28748> <http://www.w3.org/2000/01/rdf-schema#label> "Scape, hind leg except metacoxa ochre; fore and hind legs, distal metacoxa yellow; rest of body brown" .
<http://example.org/state_32970> <http://purl.oclc.org/NET/mx-database/has_mx_id> "32970"^^<http://www.w3.org/2001/XMLSchema#integer> .
<http://example.org/state_32970> <http://www.w3.org/1999/02/22-rdf-syntax-ns#type> <http://purl.obolibrary.org/obo/CDAO_0000045> .
<http://example.org/state_32970> <http://www.w3.org/2000/01/rdf-schema#label> "1.09" .
<http://example.org/state_6466> <http://purl.oclc.org/NET/mx-database/has_mx_id> "6466"^^<http://www.w3.org/2001/XMLSchema#integer> .
<http://example.org/state_6466> <http://www.w3.org/1999/02/22-rdf-syntax-ns#type> <http://purl.obolibrary.org/obo/CDAO_0000045> .
<http://example.org/state_6466> <http://www.w3.org/2000/01/rdf-schema#label> "present" .
<http://example.org/state_28783> <http://purl.oclc.org/NET/mx-database/has_mx_id> "28783"^^<http://www.w3.org/2001/XMLSchema#integer> .
<http://example.org/state_28783> <http://www.w3.org/1999/02/22-rdf-syntax-ns#type> <http://purl.obolibrary.org/obo/CDAO_0000045> .
<http://example.org/state_28783> <http://www.w3.org/2000/01/rdf-schema#label> "F1 as long as pedicel (1.0-1.1)" .
<http://example.org/character_9938> <http://purl.oclc.org/NET/mx-database/has_mx_id> "9938"^^<http://www.w3.org/2001/XMLSchema#integer> .
<http://example.org/character_9938> <http://www.w3.org/1999/02/22-rdf-syntax-ns#type> <http://purl.obolibrary.org/obo/CDAO_0000075> .
<http://example.org/character_9938> <http://www.w3.org/2000/01/rdf-schema#label> "Rugose region on upper face count" .
<http://example.org/character_9938> <http://purl.oclc.org/NET/mx-database/can_have_state> <http://example.org/state_28802> .
<http://example.org/character_9938> <http://purl.oclc.org/NET/mx-database/can_have_state> <http://example.org/state_28803> .
<http://example.org/character_9938> <http://www.w3.org/2000/01/rdf-schema#comment> "Rugose region on frons is present in larger and medium sized specimens of Conostigmus clavatus and absent from smaller specimens." .
<http://example.org/state_28683> <http://purl.oclc.org/NET/mx-database/has_mx_id> "28683"^^<http://www.w3.org/2001/XMLSchema#integer> .
<http://example.org/state_28683> <http://www.w3.org/1999/02/22-rdf-syntax-ns#type> <http://purl.obolibrary.org/obo/CDAO_0000045> .
<http://example.org/state_28683> <http://www.w3.org/2000/01/rdf-schema#label> "present" .
<http://example.org/state_28885> <http://purl.oclc.org/NET/mx-database/has_mx_id> "28885"^^<http://www.w3.org/2001/XMLSchema#integer> .
<http://example.org/state_28885> <http://www.w3.org/1999/02/22-rdf-syntax-ns#type> <http://purl.obolibrary.org/obo/CDAO_0000045> .
<http://example.org/state_28885> <http://www.w3.org/2000/01/rdf-schema#label> "HW:HH=1.0-1.5" .
<http://example.org/character_9636> <http://purl.oclc.org/NET/mx-database/has_mx_id> "9636"^^<http://www.w3.org/2001/XMLSchema#integer> .
<http://example.org/character_9636> <http://www.w3.org/1999/02/22-rdf-syntax-ns#type> <http://purl.obolibrary.org/obo/CDAO_0000075> .
<http://example.org/character_9636> <http://www.w3.org/2000/01/rdf-schema#label> "Male ocular ocellar line vs. lateral ocellar line" .
<http://example.org/character_9636> <http://purl.oclc.org/NET/mx-database/can_have_state> <http://example.org/state_28886> .
<http://example.org/character_9636> <http://purl.oclc.org/NET/mx-database/can_have_state> <http://example.org/state_28958> .
<http://example.org/character_9636> <http://purl.oclc.org/NET/mx-database/can_have_state> <http://example.org/state_33909> .
<http://example.org/state_30129> <http://purl.oclc.org/NET/mx-database/has_mx_id> "30129"^^<http://www.w3.org/2001/XMLSchema#integer> .
<http://example.org/state_30129> <http://www.w3.org/1999/02/22-rdf-syntax-ns#type> <http://purl.obolibrary.org/obo/CDAO_0000045> .
<http://example.org/state_30129> <http://www.w3.org/2000/01/rdf-schema#label> "1750-2000 \u00B5m" .
<http://example.org/character_2950> <http://purl.oclc.org/NET/mx-database/has_mx_id> "2950"^^<http://www.w3.org/2001/XMLSchema#integer> .
<http://example.org/character_2950> <http://www.w3.org/1999/02/22-rdf-syntax-ns#type> <http://purl.obolibrary.org/obo/CDAO_0000075> .
<http://example.org/character_2950> <http://www.w3.org/2000/01/rdf-schema#label> "Metapleural carina count" .
<http://example.org/character_2950> <http://purl.oclc.org/NET/mx-database/can_have_state> <http://example.org/state_8304> .
<http://example.org/character_2950> <http://purl.oclc.org/NET/mx-database/can_have_state> <http://example.org/state_8305> .
<http://example.org/character_2950> <http://www.w3.org/2000/01/rdf-schema#comment> "<p>This character is not applicable if the first abdominal tergum is separated from the thorax (Xyela). The metapleural carina is present in most Ceraphronoidea and in Dinapsis. The metapleural carina is present in some Ichenumonoidea (Sharkey and Wharton 1997) and in Platygastroidea (Mik\u00F3 et al. 2007).</p>      " .
<http://example.org/state_28685> <http://purl.oclc.org/NET/mx-database/has_mx_id> "28685"^^<http://www.w3.org/2001/XMLSchema#integer> .
<http://example.org/state_28685> <http://www.w3.org/1999/02/22-rdf-syntax-ns#type> <http://purl.obolibrary.org/obo/CDAO_0000045> .
<http://example.org/state_28685> <http://www.w3.org/2000/01/rdf-schema#label> "present medially, inverted U-shaped" .
<http://example.org/state_6953> <http://purl.oclc.org/NET/mx-database/has_mx_id> "6953"^^<http://www.w3.org/2001/XMLSchema#integer> .
<http://example.org/state_6953> <http://www.w3.org/1999/02/22-rdf-syntax-ns#type> <http://purl.obolibrary.org/obo/CDAO_0000045> .
<http://example.org/state_6953> <http://www.w3.org/2000/01/rdf-schema#label> "convex medially" .
<http://example.org/state_28731> <http://purl.oclc.org/NET/mx-database/has_mx_id> "28731"^^<http://www.w3.org/2001/XMLSchema#integer> .
<http://example.org/state_28731> <http://www.w3.org/1999/02/22-rdf-syntax-ns#type> <http://purl.obolibrary.org/obo/CDAO_0000045> .
<http://example.org/state_28731> <http://www.w3.org/2000/01/rdf-schema#label> "Distal half of scape, pedicel, fore leg and middle leg yellow; proximal part of scape, flagellum, mesosoma except front and middle leg, metasoma brown" .
<http://example.org/character_2693> <http://purl.oclc.org/NET/mx-database/has_mx_id> "2693"^^<http://www.w3.org/2001/XMLSchema#integer> .
<http://example.org/character_2693> <http://www.w3.org/1999/02/22-rdf-syntax-ns#type> <http://purl.obolibrary.org/obo/CDAO_0000075> .
<http://example.org/character_2693> <http://www.w3.org/2000/01/rdf-schema#label> "Ventrolateral invagination of the pronotum count" .
<http://example.org/character_2693> <http://purl.oclc.org/NET/mx-database/can_have_state> <http://example.org/state_7672> .
<http://example.org/character_2693> <http://purl.oclc.org/NET/mx-database/can_have_state> <http://example.org/state_7673> .
<http://example.org/character_2693> <http://www.w3.org/2000/01/rdf-schema#comment> "<p>The invagination developed if the anterior margin of the ventral pronotal bridge is recurved and fused sub medially with the posterior margin forming a hollow ventral bridge. The pit is developed in most Ceraphronoidea, but absent in some Dendrocerus species where the ventral part of the pronotum is broadened and the anterior margin is not or slightly recurved and does not fuse with the posterior margin. The pronotum is recurved in Megalyra, however, there is no invagination is developed (Fig.).</p>    " .
<http://example.org/state_28887> <http://purl.oclc.org/NET/mx-database/has_mx_id> "28887"^^<http://www.w3.org/2001/XMLSchema#integer> .
<http://example.org/state_28887> <http://www.w3.org/1999/02/22-rdf-syntax-ns#type> <http://purl.obolibrary.org/obo/CDAO_0000045> .
<http://example.org/state_28887> <http://www.w3.org/2000/01/rdf-schema#label> "OOL:POL=0.5-2.0" .
<http://example.org/character_9921> <http://purl.oclc.org/NET/mx-database/has_mx_id> "9921"^^<http://www.w3.org/2001/XMLSchema#integer> .
<http://example.org/character_9921> <http://www.w3.org/1999/02/22-rdf-syntax-ns#type> <http://purl.obolibrary.org/obo/CDAO_0000075> .
<http://example.org/character_9921> <http://www.w3.org/2000/01/rdf-schema#label> "Mesoscutal length vs anterior mesoscutal width" .
<http://example.org/character_9921> <http://purl.oclc.org/NET/mx-database/can_have_state> <http://example.org/state_28889> .
<http://example.org/character_9921> <http://purl.oclc.org/NET/mx-database/can_have_state> <http://example.org/state_28965> .
<http://example.org/character_9921> <http://purl.oclc.org/NET/mx-database/can_have_state> <http://example.org/state_33859> .
<http://example.org/character_9921> <http://purl.oclc.org/NET/mx-database/can_have_state> <http://example.org/state_33915> .
<http://example.org/state_8774> <http://purl.oclc.org/NET/mx-database/has_mx_id> "8774"^^<http://www.w3.org/2001/XMLSchema#integer> .
<http://example.org/state_8774> <http://www.w3.org/1999/02/22-rdf-syntax-ns#type> <http://purl.obolibrary.org/obo/CDAO_0000045> .
<http://example.org/state_8774> <http://www.w3.org/2000/01/rdf-schema#label> "3" .
<http://example.org/state_28787> <http://purl.oclc.org/NET/mx-database/has_mx_id> "28787"^^<http://www.w3.org/2001/XMLSchema#integer> .
<http://example.org/state_28787> <http://www.w3.org/1999/02/22-rdf-syntax-ns#type> <http://purl.obolibrary.org/obo/CDAO_0000045> .
<http://example.org/state_28787> <http://www.w3.org/2000/01/rdf-schema#label> "occipital carina is ventral to lateral ocellus in lateral view" .
<http://example.org/state_30212> <http://purl.oclc.org/NET/mx-database/has_mx_id> "30212"^^<http://www.w3.org/2001/XMLSchema#integer> .
<http://example.org/state_30212> <http://www.w3.org/1999/02/22-rdf-syntax-ns#type> <http://purl.obolibrary.org/obo/CDAO_0000045> .
<http://example.org/state_30212> <http://www.w3.org/2000/01/rdf-schema#label> "absent" .
<http://example.org/state_7680> <http://purl.oclc.org/NET/mx-database/has_mx_id> "7680"^^<http://www.w3.org/2001/XMLSchema#integer> .
<http://example.org/state_7680> <http://www.w3.org/1999/02/22-rdf-syntax-ns#type> <http://purl.obolibrary.org/obo/CDAO_0000045> .
<http://example.org/state_7680> <http://www.w3.org/2000/01/rdf-schema#label> "anterior discrimenal pit absent; epicnemial carina curved" .
<http://example.org/state_28687> <http://purl.oclc.org/NET/mx-database/has_mx_id> "28687"^^<http://www.w3.org/2001/XMLSchema#integer> .
<http://example.org/state_28687> <http://www.w3.org/1999/02/22-rdf-syntax-ns#type> <http://purl.obolibrary.org/obo/CDAO_0000045> .
<http://example.org/state_28687> <http://www.w3.org/2000/01/rdf-schema#label> "2" .
<http://example.org/state_28733> <http://purl.oclc.org/NET/mx-database/has_mx_id> "28733"^^<http://www.w3.org/2001/XMLSchema#integer> .
<http://example.org/state_28733> <http://www.w3.org/1999/02/22-rdf-syntax-ns#type> <http://purl.obolibrary.org/obo/CDAO_0000045> .
<http://example.org/state_28733> <http://www.w3.org/2000/01/rdf-schema#label> "flat" .
<http://example.org/state_28889> <http://purl.oclc.org/NET/mx-database/has_mx_id> "28889"^^<http://www.w3.org/2001/XMLSchema#integer> .
<http://example.org/state_28889> <http://www.w3.org/1999/02/22-rdf-syntax-ns#type> <http://purl.obolibrary.org/obo/CDAO_0000045> .
<http://example.org/state_28889> <http://www.w3.org/2000/01/rdf-schema#label> "MscL/AscW=1.0\u20132.0" .
<http://example.org/character_9923> <http://purl.oclc.org/NET/mx-database/has_mx_id> "9923"^^<http://www.w3.org/2001/XMLSchema#integer> .
<http://example.org/character_9923> <http://www.w3.org/1999/02/22-rdf-syntax-ns#type> <http://purl.obolibrary.org/obo/CDAO_0000075> .
<http://example.org/character_9923> <http://www.w3.org/2000/01/rdf-schema#label> "Posteromedian process of the mesoscutellum shape" .
<http://example.org/character_9923> <http://purl.oclc.org/NET/mx-database/can_have_state> <http://example.org/state_28755> .
<http://example.org/character_9923> <http://purl.oclc.org/NET/mx-database/can_have_state> <http://example.org/state_28756> .
<http://example.org/character_2191> <http://purl.oclc.org/NET/mx-database/has_mx_id> "2191"^^<http://www.w3.org/2001/XMLSchema#integer> .
<http://example.org/character_2191> <http://www.w3.org/1999/02/22-rdf-syntax-ns#type> <http://purl.obolibrary.org/obo/CDAO_0000075> .
<http://example.org/character_2191> <http://www.w3.org/2000/01/rdf-schema#label> "Distal projection of the parossiculus count" .
<http://example.org/character_2191> <http://purl.oclc.org/NET/mx-database/can_have_state> <http://example.org/state_6529> .
<http://example.org/character_2191> <http://purl.oclc.org/NET/mx-database/can_have_state> <http://example.org/state_6530> .
<http://example.org/character_2191> <http://www.w3.org/2000/01/rdf-schema#comment> "<p>This character is not applicable if the cuspis is present. A projection corresponding to the parossiculal setae is present in most Megaspilidae whereas absent in Ceraphronidae. The number of the projections corresponds with the number of the parossiculal setae, hence it has been not scored as a separated character.</p>   " .
<http://example.org/state_28789> <http://purl.oclc.org/NET/mx-database/has_mx_id> "28789"^^<http://www.w3.org/2001/XMLSchema#integer> .
<http://example.org/state_28789> <http://www.w3.org/1999/02/22-rdf-syntax-ns#type> <http://purl.obolibrary.org/obo/CDAO_0000045> .
<http://example.org/state_28789> <http://www.w3.org/2000/01/rdf-schema#label> "metasoma lighter than mesosoma and cranium" .
<http://example.org/state_30214> <http://purl.oclc.org/NET/mx-database/has_mx_id> "30214"^^<http://www.w3.org/2001/XMLSchema#integer> .
<http://example.org/state_30214> <http://www.w3.org/1999/02/22-rdf-syntax-ns#type> <http://purl.obolibrary.org/obo/CDAO_0000045> .
<http://example.org/state_30214> <http://www.w3.org/2000/01/rdf-schema#label> "present" .
<http://example.org/state_7682> <http://purl.oclc.org/NET/mx-database/has_mx_id> "7682"^^<http://www.w3.org/2001/XMLSchema#integer> .
<http://example.org/state_7682> <http://www.w3.org/1999/02/22-rdf-syntax-ns#type> <http://purl.obolibrary.org/obo/CDAO_0000045> .
<http://example.org/state_7682> <http://www.w3.org/2000/01/rdf-schema#label> "short, 1-1.4 times as long as wide" .
<http://example.org/state_28835> <http://purl.oclc.org/NET/mx-database/has_mx_id> "28835"^^<http://www.w3.org/2001/XMLSchema#integer> .
<http://example.org/state_28835> <http://www.w3.org/1999/02/22-rdf-syntax-ns#type> <http://purl.obolibrary.org/obo/CDAO_0000045> .
<http://example.org/state_28835> <http://www.w3.org/2000/01/rdf-schema#label> "Antenna, legs, mouthparts ochre; rest of body dark brown" .
<http://example.org/character_2697> <http://purl.oclc.org/NET/mx-database/has_mx_id> "2697"^^<http://www.w3.org/2001/XMLSchema#integer> .
<http://example.org/character_2697> <http://www.w3.org/1999/02/22-rdf-syntax-ns#type> <http://purl.obolibrary.org/obo/CDAO_0000075> .
<http://example.org/character_2697> <http://www.w3.org/2000/01/rdf-schema#label> "6th male flagellomere length vs. width, \"sensillar\" view " .
<http://example.org/character_2697> <http://purl.oclc.org/NET/mx-database/can_have_state> <http://example.org/state_7681> .
<http://example.org/character_2697> <http://purl.oclc.org/NET/mx-database/can_have_state> <http://example.org/state_7682> .
<http://example.org/character_2697> <http://www.w3.org/2000/01/rdf-schema#comment> "Both measurements are taken from the view perpendicular to the ventral sensillar patches of the flagellomeres." .
<http://example.org/state_28689> <http://purl.oclc.org/NET/mx-database/has_mx_id> "28689"^^<http://www.w3.org/2001/XMLSchema#integer> .
<http://example.org/state_28689> <http://www.w3.org/1999/02/22-rdf-syntax-ns#type> <http://purl.obolibrary.org/obo/CDAO_0000045> .
<http://example.org/state_28689> <http://www.w3.org/2000/01/rdf-schema#label> "F5-F9" .
<http://example.org/state_6957> <http://purl.oclc.org/NET/mx-database/has_mx_id> "6957"^^<http://www.w3.org/2001/XMLSchema#integer> .
<http://example.org/state_6957> <http://www.w3.org/1999/02/22-rdf-syntax-ns#type> <http://purl.obolibrary.org/obo/CDAO_0000045> .
<http://example.org/state_6957> <http://www.w3.org/2000/01/rdf-schema#label> "straight or slightly concave" .
<http://example.org/state_28770> <http://purl.oclc.org/NET/mx-database/has_mx_id> "28770"^^<http://www.w3.org/2001/XMLSchema#integer> .
<http://example.org/state_28770> <http://www.w3.org/1999/02/22-rdf-syntax-ns#type> <http://purl.obolibrary.org/obo/CDAO_0000045> .
<http://example.org/state_28770> <http://www.w3.org/2000/01/rdf-schema#label> "6 branches" .
<http://example.org/state_30114> <http://purl.oclc.org/NET/mx-database/has_mx_id> "30114"^^<http://www.w3.org/2001/XMLSchema#integer> .
<http://example.org/state_30114> <http://www.w3.org/1999/02/22-rdf-syntax-ns#type> <http://purl.obolibrary.org/obo/CDAO_0000045> .
<http://example.org/state_30114> <http://www.w3.org/2000/01/rdf-schema#label> "HH:EHf=1.33-1.58" .
<http://example.org/state_27541> <http://purl.oclc.org/NET/mx-database/has_mx_id> "27541"^^<http://www.w3.org/2001/XMLSchema#integer> .
<http://example.org/state_27541> <http://www.w3.org/1999/02/22-rdf-syntax-ns#type> <http://purl.obolibrary.org/obo/CDAO_0000045> .
<http://example.org/state_27541> <http://www.w3.org/2000/01/rdf-schema#label> "Preoccipital furrow ends inside ocellar triangle" .
<http://example.org/state_28670> <http://purl.oclc.org/NET/mx-database/has_mx_id> "28670"^^<http://www.w3.org/2001/XMLSchema#integer> .
<http://example.org/state_28670> <http://www.w3.org/1999/02/22-rdf-syntax-ns#type> <http://purl.obolibrary.org/obo/CDAO_0000045> .
<http://example.org/state_28670> <http://www.w3.org/2000/01/rdf-schema#label> "Antenna except pedicel, cranium, mesosoma except fore and middle legs and metasoma brown; fore and middle legs, tegula, pedicel, maxillary palp and labial palp yellow" .
<http://example.org/character_9925> <http://purl.oclc.org/NET/mx-database/has_mx_id> "9925"^^<http://www.w3.org/2001/XMLSchema#integer> .
<http://example.org/character_9925> <http://www.w3.org/1999/02/22-rdf-syntax-ns#type> <http://purl.obolibrary.org/obo/CDAO_0000075> .
<http://example.org/character_9925> <http://www.w3.org/2000/01/rdf-schema#label> "Basal resilin-rich area of male antennal branches count" .
<http://example.org/character_9925> <http://purl.oclc.org/NET/mx-database/can_have_state> <http://example.org/state_28759> .
<http://example.org/character_9925> <http://purl.oclc.org/NET/mx-database/can_have_state> <http://example.org/state_28760> .
<http://example.org/character_9925> <http://www.w3.org/2000/01/rdf-schema#comment> "<p>Basal resilin-rich area of male antennal branches. This character is not applicable if the branches are absent.</p> " .
<http://example.org/state_8274> <http://purl.oclc.org/NET/mx-database/has_mx_id> "8274"^^<http://www.w3.org/2001/XMLSchema#integer> .
<http://example.org/state_8274> <http://www.w3.org/1999/02/22-rdf-syntax-ns#type> <http://purl.obolibrary.org/obo/CDAO_0000045> .
<http://example.org/state_8274> <http://www.w3.org/2000/01/rdf-schema#label> "absent" .
<http://example.org/state_7684> <http://purl.oclc.org/NET/mx-database/has_mx_id> "7684"^^<http://www.w3.org/2001/XMLSchema#integer> .
<http://example.org/state_7684> <http://www.w3.org/1999/02/22-rdf-syntax-ns#type> <http://purl.obolibrary.org/obo/CDAO_0000045> .
<http://example.org/state_7684> <http://www.w3.org/2000/01/rdf-schema#label> "the occipital carina extends ventrally to the oral foramen with the preoccipital carina present on the vertex, but not extendinig ventrally along the gena" .
<http://example.org/character_2169> <http://purl.oclc.org/NET/mx-database/has_mx_id> "2169"^^<http://www.w3.org/2001/XMLSchema#integer> .
<http://example.org/character_2169> <http://www.w3.org/1999/02/22-rdf-syntax-ns#type> <http://purl.obolibrary.org/obo/CDAO_0000075> .
<http://example.org/character_2169> <http://www.w3.org/2000/01/rdf-schema#label> "Proximodorsal notch of cupula count" .
<http://example.org/character_2169> <http://purl.oclc.org/NET/mx-database/can_have_state> <http://example.org/state_6466> .
<http://example.org/character_2169> <http://purl.oclc.org/NET/mx-database/can_have_state> <http://example.org/state_6467> .
<http://example.org/character_2169> <http://www.w3.org/2000/01/rdf-schema#comment> "\n\nThe proximodorsal notch separating the site of origins of the dorsomedial cupulo-gonostyle/volsella complex muscles is present in numerous Conostigmus species and in Trichosteresis. Although the proximodorsal margin is concave medially in numerous other taxa (e.g., Megalyra and Orthogonalys), the medial concavity never separates the sites of origin of the dorsomedial cupulo-gonostyle/volsella complex muscles, which extend medially along the proximal margin of the concave area." .
<http://example.org/state_28737> <http://purl.oclc.org/NET/mx-database/has_mx_id> "28737"^^<http://www.w3.org/2001/XMLSchema#integer> .
<http://example.org/state_28737> <http://www.w3.org/1999/02/22-rdf-syntax-ns#type> <http://purl.obolibrary.org/obo/CDAO_0000045> .
<http://example.org/state_28737> <http://www.w3.org/2000/01/rdf-schema#label> "Legs except proximal region of metacoxa and distal region of metafemur, mouthparts yellow; rest of body ochre" .
<http://example.org/character_2699> <http://purl.oclc.org/NET/mx-database/has_mx_id> "2699"^^<http://www.w3.org/2001/XMLSchema#integer> .
<http://example.org/character_2699> <http://www.w3.org/1999/02/22-rdf-syntax-ns#type> <http://purl.obolibrary.org/obo/CDAO_0000075> .
<http://example.org/character_2699> <http://www.w3.org/2000/01/rdf-schema#label> "Anterior ocellar fovea shape" .
<http://example.org/character_2699> <http://purl.oclc.org/NET/mx-database/can_have_state> <http://example.org/state_7687> .
<http://example.org/character_2699> <http://purl.oclc.org/NET/mx-database/can_have_state> <http://example.org/state_7688> .
<http://example.org/character_2699> <http://purl.oclc.org/NET/mx-database/can_have_state> <http://example.org/state_8416> .
<http://example.org/character_2699> <http://www.w3.org/2000/01/rdf-schema#comment> "The anterior ocelllar foveae is located along the anterior margin of the anterior ocellus. The fovea is sometimes defined by only a slightliy depressed area along the ventral margin of the anterior ocellus, sometimes it is marked by a its slightly or strongly modified sclupture comparing the area surrounding lateroventrally the fovea. The preocellar pit is located on the dorsal margin of the area, just ventrally of the anterior margn of the anterior ocellus. In some Ceraphron the fovea is extended ventrally into the facial sulcus that reaches the dorsal margin of the frontal scrobe (Fig.). In three Conostigmus species the facial sulcus reaches the facial pit (Fig.). " .
<http://example.org/state_6959> <http://purl.oclc.org/NET/mx-database/has_mx_id> "6959"^^<http://www.w3.org/2001/XMLSchema#integer> .
<http://example.org/state_6959> <http://www.w3.org/1999/02/22-rdf-syntax-ns#type> <http://purl.obolibrary.org/obo/CDAO_0000045> .
<http://example.org/state_6959> <http://www.w3.org/2000/01/rdf-schema#label> "more than 4/5 fused medially" .
<http://example.org/state_28772> <http://purl.oclc.org/NET/mx-database/has_mx_id> "28772"^^<http://www.w3.org/2001/XMLSchema#integer> .
<http://example.org/state_28772> <http://www.w3.org/1999/02/22-rdf-syntax-ns#type> <http://purl.obolibrary.org/obo/CDAO_0000045> .
<http://example.org/state_28772> <http://www.w3.org/2000/01/rdf-schema#label> "Equal to the length of flagellomere 7+8" .
<http://example.org/state_27543> <http://purl.oclc.org/NET/mx-database/has_mx_id> "27543"^^<http://www.w3.org/2001/XMLSchema#integer> .
<http://example.org/state_27543> <http://www.w3.org/1999/02/22-rdf-syntax-ns#type> <http://purl.obolibrary.org/obo/CDAO_0000045> .
<http://example.org/state_27543> <http://www.w3.org/2000/01/rdf-schema#label> "present" .
<http://example.org/character_9760> <http://purl.oclc.org/NET/mx-database/has_mx_id> "9760"^^<http://www.w3.org/2001/XMLSchema#integer> .
<http://example.org/character_9760> <http://www.w3.org/1999/02/22-rdf-syntax-ns#type> <http://purl.obolibrary.org/obo/CDAO_0000075> .
<http://example.org/character_9760> <http://www.w3.org/2000/01/rdf-schema#label> "Anterior mesoscutal width vs. posterior mesoscutal width" .
<http://example.org/character_9760> <http://purl.oclc.org/NET/mx-database/can_have_state> <http://example.org/state_28890> .
<http://example.org/character_9760> <http://purl.oclc.org/NET/mx-database/can_have_state> <http://example.org/state_28964> .
<http://example.org/character_9760> <http://purl.oclc.org/NET/mx-database/can_have_state> <http://example.org/state_33860> .
<http://example.org/character_9760> <http://purl.oclc.org/NET/mx-database/can_have_state> <http://example.org/state_33916> .
<http://example.org/state_28672> <http://purl.oclc.org/NET/mx-database/has_mx_id> "28672"^^<http://www.w3.org/2001/XMLSchema#integer> .
<http://example.org/state_28672> <http://www.w3.org/1999/02/22-rdf-syntax-ns#type> <http://purl.obolibrary.org/obo/CDAO_0000045> .
<http://example.org/state_28672> <http://www.w3.org/2000/01/rdf-schema#label> "Antenna except pedicel and scape, cranium, mesosoma except fore and middle legs and distal region of metacoxa, and metasoma brown; fore and middle legs, tegula, pedicel, scape, proximal part of metacoxa, palpus maxillaris, and palpus labialis yellow" .
<http://example.org/character_9927> <http://purl.oclc.org/NET/mx-database/has_mx_id> "9927"^^<http://www.w3.org/2001/XMLSchema#integer> .
<http://example.org/character_9927> <http://www.w3.org/1999/02/22-rdf-syntax-ns#type> <http://purl.obolibrary.org/obo/CDAO_0000075> .
<http://example.org/character_9927> <http://www.w3.org/2000/01/rdf-schema#label> "Male flagellomere branches count" .
<http://example.org/character_9927> <http://purl.oclc.org/NET/mx-database/can_have_state> <http://example.org/state_28764> .
<http://example.org/character_9927> <http://purl.oclc.org/NET/mx-database/can_have_state> <http://example.org/state_28765> .
<http://example.org/character_9927> <http://purl.oclc.org/NET/mx-database/can_have_state> <http://example.org/state_28766> .
<http://example.org/character_9927> <http://purl.oclc.org/NET/mx-database/can_have_state> <http://example.org/state_28767> .
<http://example.org/character_9927> <http://purl.oclc.org/NET/mx-database/can_have_state> <http://example.org/state_28768> .
<http://example.org/character_9927> <http://purl.oclc.org/NET/mx-database/can_have_state> <http://example.org/state_28769> .
<http://example.org/character_9927> <http://purl.oclc.org/NET/mx-database/can_have_state> <http://example.org/state_28770> .
<http://example.org/character_9927> <http://purl.oclc.org/NET/mx-database/can_have_state> <http://example.org/state_33922> .
<http://example.org/character_9927> <http://purl.oclc.org/NET/mx-database/can_have_state> <http://example.org/state_33923> .
<http://example.org/character_9927> <http://www.w3.org/2000/01/rdf-schema#comment> "<p>The number of flagellomeres bearing branches</p> \n\nDendrocerus scutellaris is polymorphic, with the 8th branch not always being present or fully formed.-- CT 9/6/17" .
<http://example.org/state_7686> <http://purl.oclc.org/NET/mx-database/has_mx_id> "7686"^^<http://www.w3.org/2001/XMLSchema#integer> .
<http://example.org/state_7686> <http://www.w3.org/1999/02/22-rdf-syntax-ns#type> <http://purl.obolibrary.org/obo/CDAO_0000045> .
<http://example.org/state_7686> <http://www.w3.org/2000/01/rdf-schema#label> "facial pit present" .
<http://example.org/state_7888> <http://purl.oclc.org/NET/mx-database/has_mx_id> "7888"^^<http://www.w3.org/2001/XMLSchema#integer> .
<http://example.org/state_7888> <http://www.w3.org/1999/02/22-rdf-syntax-ns#type> <http://purl.obolibrary.org/obo/CDAO_0000045> .
<http://example.org/state_7888> <http://www.w3.org/2000/01/rdf-schema#label> "adjacent" .
<http://example.org/state_28739> <http://purl.oclc.org/NET/mx-database/has_mx_id> "28739"^^<http://www.w3.org/2001/XMLSchema#integer> .
<http://example.org/state_28739> <http://www.w3.org/1999/02/22-rdf-syntax-ns#type> <http://purl.obolibrary.org/obo/CDAO_0000045> .
<http://example.org/state_28739> <http://www.w3.org/2000/01/rdf-schema#label> "Legs except proximal region of metacoxa and distal 2/3 of metafemur, mouthparts, distal part of scape, pedicel and F1-F4 yellow; rest of body brown" .
<http://example.org/state_28820> <http://purl.oclc.org/NET/mx-database/has_mx_id> "28820"^^<http://www.w3.org/2001/XMLSchema#integer> .
<http://example.org/state_28820> <http://www.w3.org/1999/02/22-rdf-syntax-ns#type> <http://purl.obolibrary.org/obo/CDAO_0000045> .
<http://example.org/state_28820> <http://www.w3.org/2000/01/rdf-schema#label> "Cranium brown; mesosoma except legs, metasoma ochre; F4-F9 brown; rest of antenna ochre, legs yellow" .
<http://example.org/state_33923> <http://purl.oclc.org/NET/mx-database/has_mx_id> "33923"^^<http://www.w3.org/2001/XMLSchema#integer> .
<http://example.org/state_33923> <http://www.w3.org/1999/02/22-rdf-syntax-ns#type> <http://purl.obolibrary.org/obo/CDAO_0000045> .
<http://example.org/state_33923> <http://www.w3.org/2000/01/rdf-schema#label> "8 branches " .
<http://example.org/state_28774> <http://purl.oclc.org/NET/mx-database/has_mx_id> "28774"^^<http://www.w3.org/2001/XMLSchema#integer> .
<http://example.org/state_28774> <http://www.w3.org/1999/02/22-rdf-syntax-ns#type> <http://purl.obolibrary.org/obo/CDAO_0000045> .
<http://example.org/state_28774> <http://www.w3.org/2000/01/rdf-schema#label> "Longer than length of flagellomere 6" .
<http://example.org/state_28674> <http://purl.oclc.org/NET/mx-database/has_mx_id> "28674"^^<http://www.w3.org/2001/XMLSchema#integer> .
<http://example.org/state_28674> <http://www.w3.org/1999/02/22-rdf-syntax-ns#type> <http://purl.obolibrary.org/obo/CDAO_0000045> .
<http://example.org/state_28674> <http://www.w3.org/2000/01/rdf-schema#label> "Antenna except pedicel, cranium, mesosoma except fore and middle legs and distal region of metacoxa, and metasoma brown; fore and middle legs, tegula, pedicel, proximal region of metacoxa, maxillary palp, and labial palp yellow " .
<http://example.org/character_9929> <http://purl.oclc.org/NET/mx-database/has_mx_id> "9929"^^<http://www.w3.org/2001/XMLSchema#integer> .
<http://example.org/character_9929> <http://www.w3.org/1999/02/22-rdf-syntax-ns#type> <http://purl.obolibrary.org/obo/CDAO_0000075> .
<http://example.org/character_9929> <http://www.w3.org/2000/01/rdf-schema#label> "Branch of male flagellomere 5 length compared to flagellomere 6" .
<http://example.org/character_9929> <http://purl.oclc.org/NET/mx-database/can_have_state> <http://example.org/state_28774> .
<http://example.org/character_9929> <http://purl.oclc.org/NET/mx-database/can_have_state> <http://example.org/state_28775> .
<http://example.org/character_9929> <http://purl.oclc.org/NET/mx-database/can_have_state> <http://example.org/state_28776> .
<http://example.org/character_9929> <http://www.w3.org/2000/01/rdf-schema#comment> "Branch of male flagellomere 5 length compared to length of flagellomere 6" .
<http://example.org/state_34111> <http://purl.oclc.org/NET/mx-database/has_mx_id> "34111"^^<http://www.w3.org/2001/XMLSchema#integer> .
<http://example.org/state_34111> <http://www.w3.org/1999/02/22-rdf-syntax-ns#type> <http://purl.obolibrary.org/obo/CDAO_0000045> .
<http://example.org/state_34111> <http://www.w3.org/2000/01/rdf-schema#label> "2700-2900 \u00B5m" .
<http://example.org/state_7688> <http://purl.oclc.org/NET/mx-database/has_mx_id> "7688"^^<http://www.w3.org/2001/XMLSchema#integer> .
<http://example.org/state_7688> <http://www.w3.org/1999/02/22-rdf-syntax-ns#type> <http://purl.obolibrary.org/obo/CDAO_0000045> .
<http://example.org/state_7688> <http://www.w3.org/2000/01/rdf-schema#label> "fovea extended ventrally into facial sulcus, reaching dorsal margin of antennal scrobe" .
<http://example.org/character_9910> <http://purl.oclc.org/NET/mx-database/has_mx_id> "9910"^^<http://www.w3.org/2001/XMLSchema#integer> .
<http://example.org/character_9910> <http://www.w3.org/1999/02/22-rdf-syntax-ns#type> <http://purl.obolibrary.org/obo/CDAO_0000075> .
<http://example.org/character_9910> <http://www.w3.org/2000/01/rdf-schema#label> "Torulo-clypeal carina count" .
<http://example.org/character_9910> <http://purl.oclc.org/NET/mx-database/can_have_state> <http://example.org/state_28708> .
<http://example.org/character_9910> <http://purl.oclc.org/NET/mx-database/can_have_state> <http://example.org/state_28709> .
<http://example.org/character_9910> <http://www.w3.org/2000/01/rdf-schema#comment> "<p> This needs to be entered on <span class=\"caps\">HAO</span> portal. A picture would be helpful too.<br>\n<br>\n<br>\nIf this is the carina between the dorsal margin of the clypeus and the ventral part of the toruli, then it is present in C. albovarius, expect for specimen 98351, which I think may be a female of another species. I do not see it in that specimen. \u2014Carolyn 5/20/15</p>  " .
<http://example.org/state_28776> <http://purl.oclc.org/NET/mx-database/has_mx_id> "28776"^^<http://www.w3.org/2001/XMLSchema#integer> .
<http://example.org/state_28776> <http://www.w3.org/1999/02/22-rdf-syntax-ns#type> <http://purl.obolibrary.org/obo/CDAO_0000045> .
<http://example.org/state_28776> <http://www.w3.org/2000/01/rdf-schema#label> "Shorter than length of flagellomere 6" .
<http://example.org/state_30201> <http://purl.oclc.org/NET/mx-database/has_mx_id> "30201"^^<http://www.w3.org/2001/XMLSchema#integer> .
<http://example.org/state_30201> <http://www.w3.org/1999/02/22-rdf-syntax-ns#type> <http://purl.obolibrary.org/obo/CDAO_0000045> .
<http://example.org/state_30201> <http://www.w3.org/2000/01/rdf-schema#label> "0.8-1.16" .
<http://example.org/character_6509> <http://purl.oclc.org/NET/mx-database/has_mx_id> "6509"^^<http://www.w3.org/2001/XMLSchema#integer> .
<http://example.org/character_6509> <http://www.w3.org/1999/02/22-rdf-syntax-ns#type> <http://purl.obolibrary.org/obo/CDAO_0000075> .
<http://example.org/character_6509> <http://www.w3.org/2000/01/rdf-schema#label> "Female ocular ocellar line vs. lateral ocellar line" .
<http://example.org/character_6509> <http://purl.oclc.org/NET/mx-database/can_have_state> <http://example.org/state_17878> .
<http://example.org/character_6509> <http://purl.oclc.org/NET/mx-database/can_have_state> <http://example.org/state_17879> .
<http://example.org/character_6509> <http://purl.oclc.org/NET/mx-database/can_have_state> <http://example.org/state_28888> .
<http://example.org/character_6509> <http://purl.oclc.org/NET/mx-database/can_have_state> <http://example.org/state_28956> .
<http://example.org/character_6509> <http://purl.oclc.org/NET/mx-database/can_have_state> <http://example.org/state_33910> .
<http://example.org/character_6509> <http://www.w3.org/2000/01/rdf-schema#comment> "<p>Mik\u00F3 et al. 2013 (Trissevaniini): <span class=\"caps\"><span class=\"caps\">OOL</span></span> and <span class=\"caps\"><span class=\"caps\">LOL</span></span> are almost equal in Trissevania mrymaensis whereas <span class=\"caps\"><span class=\"caps\">OOL</span></span> is almost 2.0 times as long as <span class=\"caps\"><span class=\"caps\">LOL</span></span> in other Trissevaniini taxa.</p>  " .
<http://example.org/character_9864> <http://purl.oclc.org/NET/mx-database/has_mx_id> "9864"^^<http://www.w3.org/2001/XMLSchema#integer> .
<http://example.org/character_9864> <http://www.w3.org/1999/02/22-rdf-syntax-ns#type> <http://purl.obolibrary.org/obo/CDAO_0000075> .
<http://example.org/character_9864> <http://www.w3.org/2000/01/rdf-schema#label> "Cephalic size (csb)" .
<http://example.org/character_9864> <http://purl.oclc.org/NET/mx-database/can_have_state> <http://example.org/state_28873> .
<http://example.org/character_9864> <http://purl.oclc.org/NET/mx-database/can_have_state> <http://example.org/state_28966> .
<http://example.org/character_9864> <http://purl.oclc.org/NET/mx-database/can_have_state> <http://example.org/state_33902> .
<http://example.org/character_9864> <http://www.w3.org/2000/01/rdf-schema#comment> "Aritmetic mean of dorsal head width and head height in frontal view. This metric is generally used in Formicidae species description as a less variable indicator of the body size." .
<http://example.org/state_28676> <http://purl.oclc.org/NET/mx-database/has_mx_id> "28676"^^<http://www.w3.org/2001/XMLSchema#integer> .
<http://example.org/state_28676> <http://www.w3.org/1999/02/22-rdf-syntax-ns#type> <http://purl.obolibrary.org/obo/CDAO_0000045> .
<http://example.org/state_28676> <http://www.w3.org/2000/01/rdf-schema#label> "F1-8, cranium, mandible, metasoma, tegula brown; legs, scape, pedicel yellow " .
<http://example.org/character_2199> <http://purl.oclc.org/NET/mx-database/has_mx_id> "2199"^^<http://www.w3.org/2001/XMLSchema#integer> .
<http://example.org/character_2199> <http://www.w3.org/1999/02/22-rdf-syntax-ns#type> <http://purl.obolibrary.org/obo/CDAO_0000075> .
<http://example.org/character_2199> <http://www.w3.org/2000/01/rdf-schema#label> "Dorsal apodeme of penisvalva count" .
<http://example.org/character_2199> <http://purl.oclc.org/NET/mx-database/can_have_state> <http://example.org/state_6549> .
<http://example.org/character_2199> <http://purl.oclc.org/NET/mx-database/can_have_state> <http://example.org/state_6550> .
<http://example.org/character_2199> <http://www.w3.org/2000/01/rdf-schema#comment> "<p>This character is not applicable if the proximal region of the penisvalva is curved dorsally. The dorsal apodeme of the penisvalva is present in some Megaspilidae and numerous Aphanogmus species. The distodorsal gonostipo-penisvalval muscle inserts on the apex of the apodeme. Since site of origin of the penisvalvo-gonossiculal muscle extends dorsally along the apodeme, the presence of the apodeme might be correlated to the moving mechanism of the gonossiculus.</p> " .
<http://example.org/state_33860> <http://purl.oclc.org/NET/mx-database/has_mx_id> "33860"^^<http://www.w3.org/2001/XMLSchema#integer> .
<http://example.org/state_33860> <http://www.w3.org/1999/02/22-rdf-syntax-ns#type> <http://purl.obolibrary.org/obo/CDAO_0000045> .
<http://example.org/state_33860> <http://www.w3.org/2000/01/rdf-schema#label> "AscW/PscW=0.3-0.5" .
<http://example.org/state_34113> <http://purl.oclc.org/NET/mx-database/has_mx_id> "34113"^^<http://www.w3.org/2001/XMLSchema#integer> .
<http://example.org/state_34113> <http://www.w3.org/1999/02/22-rdf-syntax-ns#type> <http://purl.obolibrary.org/obo/CDAO_0000045> .
<http://example.org/state_34113> <http://www.w3.org/2000/01/rdf-schema#label> "2400-2700 \u00B5m" .
<http://example.org/character_9912> <http://purl.oclc.org/NET/mx-database/has_mx_id> "9912"^^<http://www.w3.org/2001/XMLSchema#integer> .
<http://example.org/character_9912> <http://www.w3.org/1999/02/22-rdf-syntax-ns#type> <http://purl.obolibrary.org/obo/CDAO_0000075> .
<http://example.org/character_9912> <http://www.w3.org/2000/01/rdf-schema#label> "Dorsomedian conjunctiva of the gonostyle-volsella complex count" .
<http://example.org/character_9912> <http://purl.oclc.org/NET/mx-database/can_have_state> <http://example.org/state_28717> .
<http://example.org/character_9912> <http://purl.oclc.org/NET/mx-database/can_have_state> <http://example.org/state_28718> .
<http://example.org/state_30203> <http://purl.oclc.org/NET/mx-database/has_mx_id> "30203"^^<http://www.w3.org/2001/XMLSchema#integer> .
<http://example.org/state_30203> <http://www.w3.org/1999/02/22-rdf-syntax-ns#type> <http://purl.obolibrary.org/obo/CDAO_0000045> .
<http://example.org/state_30203> <http://www.w3.org/2000/01/rdf-schema#label> "1.0" .
<http://example.org/state_32965> <http://purl.oclc.org/NET/mx-database/has_mx_id> "32965"^^<http://www.w3.org/2001/XMLSchema#integer> .
<http://example.org/state_32965> <http://www.w3.org/1999/02/22-rdf-syntax-ns#type> <http://purl.obolibrary.org/obo/CDAO_0000045> .
<http://example.org/state_32965> <http://www.w3.org/2000/01/rdf-schema#label> "2200 \u00B5m" .
<http://example.org/state_17878> <http://purl.oclc.org/NET/mx-database/has_mx_id> "17878"^^<http://www.w3.org/2001/XMLSchema#integer> .
<http://example.org/state_17878> <http://www.w3.org/1999/02/22-rdf-syntax-ns#type> <http://purl.obolibrary.org/obo/CDAO_0000045> .
<http://example.org/state_17878> <http://www.w3.org/2000/01/rdf-schema#label> "OOL 1.0\u20131.2 x as long as LOL" .
<http://example.org/character_9766> <http://purl.oclc.org/NET/mx-database/has_mx_id> "9766"^^<http://www.w3.org/2001/XMLSchema#integer> .
<http://example.org/character_9766> <http://www.w3.org/1999/02/22-rdf-syntax-ns#type> <http://purl.obolibrary.org/obo/CDAO_0000075> .
<http://example.org/character_9766> <http://www.w3.org/2000/01/rdf-schema#label> "Axillular carina count" .
<http://example.org/character_9766> <http://purl.oclc.org/NET/mx-database/can_have_state> <http://example.org/state_28659> .
<http://example.org/character_9766> <http://purl.oclc.org/NET/mx-database/can_have_state> <http://example.org/state_28660> .
<http://example.org/character_2384> <http://purl.oclc.org/NET/mx-database/has_mx_id> "2384"^^<http://www.w3.org/2001/XMLSchema#integer> .
<http://example.org/character_2384> <http://www.w3.org/1999/02/22-rdf-syntax-ns#type> <http://purl.obolibrary.org/obo/CDAO_0000075> .
<http://example.org/character_2384> <http://www.w3.org/2000/01/rdf-schema#label> "Male flagellomeres shape" .
<http://example.org/character_2384> <http://purl.oclc.org/NET/mx-database/can_have_state> <http://example.org/state_6963> .
<http://example.org/character_2384> <http://purl.oclc.org/NET/mx-database/can_have_state> <http://example.org/state_6964> .
<http://example.org/character_2384> <http://purl.oclc.org/NET/mx-database/can_have_state> <http://example.org/state_6965> .
<http://example.org/character_2384> <http://purl.oclc.org/NET/mx-database/can_have_state> <http://example.org/state_6966> .
<http://example.org/character_2384> <http://www.w3.org/2000/01/rdf-schema#comment> "<p>D. serricornis and floridanus is somewhere on the border between branched and toothed flagellomeres.</p> This character need to be revised." .
<http://example.org/state_28961> <http://purl.oclc.org/NET/mx-database/has_mx_id> "28961"^^<http://www.w3.org/2001/XMLSchema#integer> .
<http://example.org/state_28961> <http://www.w3.org/1999/02/22-rdf-syntax-ns#type> <http://purl.obolibrary.org/obo/CDAO_0000045> .
<http://example.org/state_28961> <http://www.w3.org/2000/01/rdf-schema#label> "HW:IOS=1.8-2.0" .
<http://example.org/character_2586> <http://purl.oclc.org/NET/mx-database/has_mx_id> "2586"^^<http://www.w3.org/2001/XMLSchema#integer> .
<http://example.org/character_2586> <http://www.w3.org/1999/02/22-rdf-syntax-ns#type> <http://purl.obolibrary.org/obo/CDAO_0000075> .
<http://example.org/character_2586> <http://www.w3.org/2000/01/rdf-schema#label> "Preoccipital carina and occipital carina structure" .
<http://example.org/character_2586> <http://purl.oclc.org/NET/mx-database/can_have_state> <http://example.org/state_7377> .
<http://example.org/character_2586> <http://purl.oclc.org/NET/mx-database/can_have_state> <http://example.org/state_7378> .
<http://example.org/character_2586> <http://purl.oclc.org/NET/mx-database/can_have_state> <http://example.org/state_7642> .
<http://example.org/character_2586> <http://purl.oclc.org/NET/mx-database/can_have_state> <http://example.org/state_7684> .
<http://example.org/character_2586> <http://purl.oclc.org/NET/mx-database/can_have_state> <http://example.org/state_7702> .
<http://example.org/character_2586> <http://purl.oclc.org/NET/mx-database/can_have_state> <http://example.org/state_8836> .
<http://example.org/character_2586> <http://purl.oclc.org/NET/mx-database/can_have_state> <http://example.org/state_28821> .
<http://example.org/character_2586> <http://www.w3.org/2000/01/rdf-schema#comment> "<p>This character is not applicable if both carinae are absent. The preoccipital carina limits anteriorly the preoccipital lunula, whereas the occipital carina is extending around the occipital foramen posteriorly of the preoccipital lunula. Both carinae might be extended ventrally along the gena reaching the oral foramen. In some Ceraphronidae and in Lagynodinae the occipital carina is short, not extending ventrally to the oral foramen  and the preoccipital carina is absent (state0). In some Ceraphronidae, the occipital carina is short, interrupted laterally of the occipital foramen, whereas the preoccipital carina extends ventrally to the oral foramen (state1). In other Ceraphronidae the preoccipital carina is absent from the vertex, but a carina, that is continuous with the anterior margin of the preoccipital lunula extends ventrally to the oral foramen (state2). In some Megaspilinae the occipital carina extends ventrally to the oral foramen with the preoccipital carina present on the vertex, but not extending ventrally along the gena (state3). In state 3 the preoccipital carina is usually reduced and present only medially on the vertex or in Dendrocerus species with branched antennae (always?) the carina fused with the postorbital ocular carina. In most Megaspilidae the preoccipital carina is absent and the occipital carina extends ventrally to the oral foramen (state 4). In the latter case the  preoccipital lunula is usually absent. </p>   " .
<http://example.org/state_30205> <http://purl.oclc.org/NET/mx-database/has_mx_id> "30205"^^<http://www.w3.org/2001/XMLSchema#integer> .
<http://example.org/state_30205> <http://www.w3.org/1999/02/22-rdf-syntax-ns#type> <http://purl.obolibrary.org/obo/CDAO_0000045> .
<http://example.org/state_30205> <http://www.w3.org/2000/01/rdf-schema#label> "0.9" .
<http://example.org/state_7673> <http://purl.oclc.org/NET/mx-database/has_mx_id> "7673"^^<http://www.w3.org/2001/XMLSchema#integer> .
<http://example.org/state_7673> <http://www.w3.org/1999/02/22-rdf-syntax-ns#type> <http://purl.obolibrary.org/obo/CDAO_0000045> .
<http://example.org/state_7673> <http://www.w3.org/2000/01/rdf-schema#label> "present" .
<http://example.org/state_28826> <http://purl.oclc.org/NET/mx-database/has_mx_id> "28826"^^<http://www.w3.org/2001/XMLSchema#integer> .
<http://example.org/state_28826> <http://www.w3.org/1999/02/22-rdf-syntax-ns#type> <http://purl.obolibrary.org/obo/CDAO_0000045> .
<http://example.org/state_28826> <http://www.w3.org/2000/01/rdf-schema#label> "present medially, absent laterally to lateral ocelli" .
<http://example.org/state_33910> <http://purl.oclc.org/NET/mx-database/has_mx_id> "33910"^^<http://www.w3.org/2001/XMLSchema#integer> .
<http://example.org/state_33910> <http://www.w3.org/1999/02/22-rdf-syntax-ns#type> <http://purl.obolibrary.org/obo/CDAO_0000045> .
<http://example.org/state_33910> <http://www.w3.org/2000/01/rdf-schema#label> "OOL 1.6\u20132.5 x as long as LOL " .
<http://example.org/state_7371> <http://purl.oclc.org/NET/mx-database/has_mx_id> "7371"^^<http://www.w3.org/2001/XMLSchema#integer> .
<http://example.org/state_7371> <http://www.w3.org/1999/02/22-rdf-syntax-ns#type> <http://purl.obolibrary.org/obo/CDAO_0000045> .
<http://example.org/state_7371> <http://www.w3.org/2000/01/rdf-schema#label> "absent" .
<http://example.org/state_28761> <http://purl.oclc.org/NET/mx-database/has_mx_id> "28761"^^<http://www.w3.org/2001/XMLSchema#integer> .
<http://example.org/state_28761> <http://www.w3.org/1999/02/22-rdf-syntax-ns#type> <http://purl.obolibrary.org/obo/CDAO_0000045> .
<http://example.org/state_28761> <http://www.w3.org/2000/01/rdf-schema#label> "Longer than length of flagellomere 5" .
<http://example.org/state_28963> <http://purl.oclc.org/NET/mx-database/has_mx_id> "28963"^^<http://www.w3.org/2001/XMLSchema#integer> .
<http://example.org/state_28963> <http://www.w3.org/1999/02/22-rdf-syntax-ns#type> <http://purl.obolibrary.org/obo/CDAO_0000045> .
<http://example.org/state_28963> <http://www.w3.org/2000/01/rdf-schema#label> "HH:EHf=1.4-1.8" .
<http://example.org/character_9916> <http://purl.oclc.org/NET/mx-database/has_mx_id> "9916"^^<http://www.w3.org/2001/XMLSchema#integer> .
<http://example.org/character_9916> <http://www.w3.org/1999/02/22-rdf-syntax-ns#type> <http://purl.obolibrary.org/obo/CDAO_0000075> .
<http://example.org/character_9916> <http://www.w3.org/2000/01/rdf-schema#label> "Median region of intertorular area shape" .
<http://example.org/character_9916> <http://purl.oclc.org/NET/mx-database/can_have_state> <http://example.org/state_28733> .
<http://example.org/character_9916> <http://purl.oclc.org/NET/mx-database/can_have_state> <http://example.org/state_28734> .
<http://example.org/character_9916> <http://purl.oclc.org/NET/mx-database/can_have_state> <http://example.org/state_33919> .
<http://example.org/character_9916> <http://www.w3.org/2000/01/rdf-schema#comment> "<p><em>I\u2019m not sure if it\u2019s either in C. albovarius. In some it looks flatter, but in others it looks like the center bugles out, and on either side are two separate depressions. -- Carolyn 5/20/15  </em></p> " .
<http://example.org/state_8265> <http://purl.oclc.org/NET/mx-database/has_mx_id> "8265"^^<http://www.w3.org/2001/XMLSchema#integer> .
<http://example.org/state_8265> <http://www.w3.org/1999/02/22-rdf-syntax-ns#type> <http://purl.obolibrary.org/obo/CDAO_0000045> .
<http://example.org/state_8265> <http://www.w3.org/2000/01/rdf-schema#label> "inverted \"V\" (left and right lateral propodeal carinae are adjacent medially at their intersection with antecostal sulcus of the first abdominal tergum)" .
<http://example.org/character_7322> <http://purl.oclc.org/NET/mx-database/has_mx_id> "7322"^^<http://www.w3.org/2001/XMLSchema#integer> .
<http://example.org/character_7322> <http://www.w3.org/1999/02/22-rdf-syntax-ns#type> <http://purl.obolibrary.org/obo/CDAO_0000075> .
<http://example.org/character_7322> <http://www.w3.org/2000/01/rdf-schema#label> "Parossiculus count (parossiculus and gonostipes fusion)" .
<http://example.org/character_7322> <http://purl.oclc.org/NET/mx-database/can_have_state> <http://example.org/state_19878> .
<http://example.org/character_7322> <http://purl.oclc.org/NET/mx-database/can_have_state> <http://example.org/state_19883> .
<http://example.org/character_7322> <http://www.w3.org/2000/01/rdf-schema#comment> "The parossiculus is absent (fused with the gonostipes) from Megischus, Pseudofoenus and from numerous Ceraphronoidea taxa. The site of \u201Cfusion\u201D might be marked by the submedian notch on the distoventral margin of gonoforceps (see character 21).\r\nThis character is modified after character 328 of Schulmeister 2003.\r\n" .
<http://example.org/state_28863> <http://purl.oclc.org/NET/mx-database/has_mx_id> "28863"^^<http://www.w3.org/2001/XMLSchema#integer> .
<http://example.org/state_28863> <http://www.w3.org/1999/02/22-rdf-syntax-ns#type> <http://purl.obolibrary.org/obo/CDAO_0000045> .
<http://example.org/state_28863> <http://www.w3.org/2000/01/rdf-schema#label> "distal scape, legs except hind coxa lighter than metasoma" .
<http://example.org/state_7621> <http://purl.oclc.org/NET/mx-database/has_mx_id> "7621"^^<http://www.w3.org/2001/XMLSchema#integer> .
<http://example.org/state_7621> <http://www.w3.org/1999/02/22-rdf-syntax-ns#type> <http://purl.obolibrary.org/obo/CDAO_0000045> .
<http://example.org/state_7621> <http://www.w3.org/2000/01/rdf-schema#label> "adjacent to transscutal articulation" .
<http://example.org/character_9468> <http://purl.oclc.org/NET/mx-database/has_mx_id> "9468"^^<http://www.w3.org/2001/XMLSchema#integer> .
<http://example.org/character_9468> <http://www.w3.org/1999/02/22-rdf-syntax-ns#type> <http://purl.obolibrary.org/obo/CDAO_0000075> .
<http://example.org/character_9468> <http://www.w3.org/2000/01/rdf-schema#label> "Head height vs. head length" .
<http://example.org/character_9468> <http://purl.oclc.org/NET/mx-database/can_have_state> <http://example.org/state_27135> .
<http://example.org/character_9468> <http://purl.oclc.org/NET/mx-database/can_have_state> <http://example.org/state_28883> .
<http://example.org/character_9468> <http://purl.oclc.org/NET/mx-database/can_have_state> <http://example.org/state_28962> .
<http://example.org/character_9468> <http://purl.oclc.org/NET/mx-database/can_have_state> <http://example.org/state_33904> .
<http://example.org/character_9468> <http://www.w3.org/2000/01/rdf-schema#comment> "Head 1.5-2 times as high as long (Mistake in Mik\u00F3 et al. 2010 generic description!) in Xenomerus." .
<http://example.org/state_28224> <http://purl.oclc.org/NET/mx-database/has_mx_id> "28224"^^<http://www.w3.org/2001/XMLSchema#integer> .
<http://example.org/state_28224> <http://www.w3.org/1999/02/22-rdf-syntax-ns#type> <http://purl.obolibrary.org/obo/CDAO_0000045> .
<http://example.org/state_28224> <http://www.w3.org/2000/01/rdf-schema#label> "present" .
<http://example.org/state_28763> <http://purl.oclc.org/NET/mx-database/has_mx_id> "28763"^^<http://www.w3.org/2001/XMLSchema#integer> .
<http://example.org/state_28763> <http://www.w3.org/1999/02/22-rdf-syntax-ns#type> <http://purl.obolibrary.org/obo/CDAO_0000045> .
<http://example.org/state_28763> <http://www.w3.org/2000/01/rdf-schema#label> "Equal to the length of flagellomere 5" .
<http://example.org/character_9751> <http://purl.oclc.org/NET/mx-database/has_mx_id> "9751"^^<http://www.w3.org/2001/XMLSchema#integer> .
<http://example.org/character_9751> <http://www.w3.org/1999/02/22-rdf-syntax-ns#type> <http://purl.obolibrary.org/obo/CDAO_0000075> .
<http://example.org/character_9751> <http://www.w3.org/2000/01/rdf-schema#label> "Head width vs. head height" .
<http://example.org/character_9751> <http://purl.oclc.org/NET/mx-database/can_have_state> <http://example.org/state_28885> .
<http://example.org/character_9751> <http://purl.oclc.org/NET/mx-database/can_have_state> <http://example.org/state_28960> .
<http://example.org/character_9751> <http://purl.oclc.org/NET/mx-database/can_have_state> <http://example.org/state_33794> .
<http://example.org/character_9751> <http://purl.oclc.org/NET/mx-database/can_have_state> <http://example.org/state_33792> .
<http://example.org/character_9751> <http://purl.oclc.org/NET/mx-database/can_have_state> <http://example.org/state_33793> .
<http://example.org/character_9751> <http://purl.oclc.org/NET/mx-database/can_have_state> <http://example.org/state_32991> .
<http://example.org/character_9751> <http://purl.oclc.org/NET/mx-database/can_have_state> <http://example.org/state_32995> .
<http://example.org/character_9751> <http://purl.oclc.org/NET/mx-database/can_have_state> <http://example.org/state_33906> .
<http://example.org/character_9751> <http://purl.oclc.org/NET/mx-database/can_have_state> <http://example.org/state_33797> .
<http://example.org/character_9751> <http://purl.oclc.org/NET/mx-database/can_have_state> <http://example.org/state_33021> .
<http://example.org/character_9751> <http://purl.oclc.org/NET/mx-database/can_have_state> <http://example.org/state_33790> .
<http://example.org/state_28965> <http://purl.oclc.org/NET/mx-database/has_mx_id> "28965"^^<http://www.w3.org/2001/XMLSchema#integer> .
<http://example.org/state_28965> <http://www.w3.org/1999/02/22-rdf-syntax-ns#type> <http://purl.obolibrary.org/obo/CDAO_0000045> .
<http://example.org/state_28965> <http://www.w3.org/2000/01/rdf-schema#label> "MscL/AscW=0.6\u20130.9" .
<http://example.org/state_30209> <http://purl.oclc.org/NET/mx-database/has_mx_id> "30209"^^<http://www.w3.org/2001/XMLSchema#integer> .
<http://example.org/state_30209> <http://www.w3.org/1999/02/22-rdf-syntax-ns#type> <http://purl.obolibrary.org/obo/CDAO_0000045> .
<http://example.org/state_30209> <http://www.w3.org/2000/01/rdf-schema#label> "0.7" .
<http://example.org/state_6831> <http://purl.oclc.org/NET/mx-database/has_mx_id> "6831"^^<http://www.w3.org/2001/XMLSchema#integer> .
<http://example.org/state_6831> <http://www.w3.org/1999/02/22-rdf-syntax-ns#type> <http://purl.obolibrary.org/obo/CDAO_0000045> .
<http://example.org/state_6831> <http://www.w3.org/2000/01/rdf-schema#label> "more than 4/5" .
<http://example.org/state_28765> <http://purl.oclc.org/NET/mx-database/has_mx_id> "28765"^^<http://www.w3.org/2001/XMLSchema#integer> .
<http://example.org/state_28765> <http://www.w3.org/1999/02/22-rdf-syntax-ns#type> <http://purl.obolibrary.org/obo/CDAO_0000045> .
<http://example.org/state_28765> <http://www.w3.org/2000/01/rdf-schema#label> "1 branch" .
<http://example.org/state_28711> <http://purl.oclc.org/NET/mx-database/has_mx_id> "28711"^^<http://www.w3.org/2001/XMLSchema#integer> .
<http://example.org/state_28711> <http://www.w3.org/1999/02/22-rdf-syntax-ns#type> <http://purl.obolibrary.org/obo/CDAO_0000045> .
<http://example.org/state_28711> <http://www.w3.org/2000/01/rdf-schema#label> "flagellum, tibiae and tarsi lighter than scape, pedicel, mandible, tegula, coxae and femora" .
<http://example.org/state_34102> <http://purl.oclc.org/NET/mx-database/has_mx_id> "34102"^^<http://www.w3.org/2001/XMLSchema#integer> .
<http://example.org/state_34102> <http://www.w3.org/1999/02/22-rdf-syntax-ns#type> <http://purl.obolibrary.org/obo/CDAO_0000045> .
<http://example.org/state_34102> <http://www.w3.org/2000/01/rdf-schema#label> "2100-2300 \u00B5m" .
<http://example.org/state_7679> <http://purl.oclc.org/NET/mx-database/has_mx_id> "7679"^^<http://www.w3.org/2001/XMLSchema#integer> .
<http://example.org/state_7679> <http://www.w3.org/1999/02/22-rdf-syntax-ns#type> <http://purl.obolibrary.org/obo/CDAO_0000045> .
<http://example.org/state_7679> <http://www.w3.org/2000/01/rdf-schema#label> "anterior discrimenal pit present; epicnemial carina curved" .
<http://example.org/character_9901> <http://purl.oclc.org/NET/mx-database/has_mx_id> "9901"^^<http://www.w3.org/2001/XMLSchema#integer> .
<http://example.org/character_9901> <http://www.w3.org/1999/02/22-rdf-syntax-ns#type> <http://purl.obolibrary.org/obo/CDAO_0000075> .
<http://example.org/character_9901> <http://www.w3.org/2000/01/rdf-schema#label> "Distal margin of male S9 shape" .
<http://example.org/character_9901> <http://purl.oclc.org/NET/mx-database/can_have_state> <http://example.org/state_28669> .
<http://example.org/character_9901> <http://purl.oclc.org/NET/mx-database/can_have_state> <http://example.org/state_28667> .
<http://example.org/character_9901> <http://purl.oclc.org/NET/mx-database/can_have_state> <http://example.org/state_28668> .
<http://example.org/state_7760> <http://purl.oclc.org/NET/mx-database/has_mx_id> "7760"^^<http://www.w3.org/2001/XMLSchema#integer> .
<http://example.org/state_7760> <http://www.w3.org/1999/02/22-rdf-syntax-ns#type> <http://purl.obolibrary.org/obo/CDAO_0000045> .
<http://example.org/state_7760> <http://www.w3.org/2000/01/rdf-schema#label> "absent" .
<http://example.org/state_8269> <http://purl.oclc.org/NET/mx-database/has_mx_id> "8269"^^<http://www.w3.org/2001/XMLSchema#integer> .
<http://example.org/state_8269> <http://www.w3.org/1999/02/22-rdf-syntax-ns#type> <http://purl.obolibrary.org/obo/CDAO_0000045> .
<http://example.org/state_8269> <http://www.w3.org/2000/01/rdf-schema#label> "absent" .
<http://example.org/state_7377> <http://purl.oclc.org/NET/mx-database/has_mx_id> "7377"^^<http://www.w3.org/2001/XMLSchema#integer> .
<http://example.org/state_7377> <http://www.w3.org/1999/02/22-rdf-syntax-ns#type> <http://purl.obolibrary.org/obo/CDAO_0000045> .
<http://example.org/state_7377> <http://www.w3.org/2000/01/rdf-schema#label> "occipital carina is short, not extending ventrally to the oral foramen, and the preoccipital carina is absent" .
<http://example.org/state_28767> <http://purl.oclc.org/NET/mx-database/has_mx_id> "28767"^^<http://www.w3.org/2001/XMLSchema#integer> .
<http://example.org/state_28767> <http://www.w3.org/1999/02/22-rdf-syntax-ns#type> <http://purl.obolibrary.org/obo/CDAO_0000045> .
<http://example.org/state_28767> <http://www.w3.org/2000/01/rdf-schema#label> "3 branches" .
<http://example.org/state_7625> <http://purl.oclc.org/NET/mx-database/has_mx_id> "7625"^^<http://www.w3.org/2001/XMLSchema#integer> .
<http://example.org/state_7625> <http://www.w3.org/1999/02/22-rdf-syntax-ns#type> <http://purl.obolibrary.org/obo/CDAO_0000045> .
<http://example.org/state_7625> <http://www.w3.org/2000/01/rdf-schema#label> "present" .
<http://example.org/state_33901> <http://purl.oclc.org/NET/mx-database/has_mx_id> "33901"^^<http://www.w3.org/2001/XMLSchema#integer> .
<http://example.org/state_33901> <http://www.w3.org/1999/02/22-rdf-syntax-ns#type> <http://purl.obolibrary.org/obo/CDAO_0000045> .
<http://example.org/state_33901> <http://www.w3.org/2000/01/rdf-schema#label> "proximal part of scape lighter than the rest of the scape" .
<http://example.org/state_33916> <http://purl.oclc.org/NET/mx-database/has_mx_id> "33916"^^<http://www.w3.org/2001/XMLSchema#integer> .
<http://example.org/state_33916> <http://www.w3.org/1999/02/22-rdf-syntax-ns#type> <http://purl.obolibrary.org/obo/CDAO_0000045> .
<http://example.org/state_33916> <http://www.w3.org/2000/01/rdf-schema#label> "AscW/PscW=0.7-0.9 " .
<http://example.org/character_9855> <http://purl.oclc.org/NET/mx-database/has_mx_id> "9855"^^<http://www.w3.org/2001/XMLSchema#integer> .
<http://example.org/character_9855> <http://www.w3.org/1999/02/22-rdf-syntax-ns#type> <http://purl.obolibrary.org/obo/CDAO_0000075> .
<http://example.org/character_9855> <http://www.w3.org/2000/01/rdf-schema#label> "Color intensity pattern" .
<http://example.org/character_9855> <http://purl.oclc.org/NET/mx-database/can_have_state> <http://example.org/state_28677> .
<http://example.org/character_9855> <http://purl.oclc.org/NET/mx-database/can_have_state> <http://example.org/state_28711> .
<http://example.org/character_9855> <http://purl.oclc.org/NET/mx-database/can_have_state> <http://example.org/state_28732> .
<http://example.org/character_9855> <http://purl.oclc.org/NET/mx-database/can_have_state> <http://example.org/state_28741> .
<http://example.org/character_9855> <http://purl.oclc.org/NET/mx-database/can_have_state> <http://example.org/state_28789> .
<http://example.org/character_9855> <http://purl.oclc.org/NET/mx-database/can_have_state> <http://example.org/state_28836> .
<http://example.org/character_9855> <http://purl.oclc.org/NET/mx-database/can_have_state> <http://example.org/state_28863> .
<http://example.org/character_9855> <http://purl.oclc.org/NET/mx-database/can_have_state> <http://example.org/state_30199> .
<http://example.org/character_9855> <http://purl.oclc.org/NET/mx-database/can_have_state> <http://example.org/state_33901> .
<http://example.org/character_9855> <http://www.w3.org/2000/01/rdf-schema#comment> "The intensity is provided as comparison between structures sharing the same hue." .
<http://example.org/state_28667> <http://purl.oclc.org/NET/mx-database/has_mx_id> "28667"^^<http://www.w3.org/2001/XMLSchema#integer> .
<http://example.org/state_28667> <http://www.w3.org/1999/02/22-rdf-syntax-ns#type> <http://purl.obolibrary.org/obo/CDAO_0000045> .
<http://example.org/state_28667> <http://www.w3.org/2000/01/rdf-schema#label> "straight" .
<http://example.org/state_33063> <http://purl.oclc.org/NET/mx-database/has_mx_id> "33063"^^<http://www.w3.org/2001/XMLSchema#integer> .
<http://example.org/state_33063> <http://www.w3.org/1999/02/22-rdf-syntax-ns#type> <http://purl.obolibrary.org/obo/CDAO_0000045> .
<http://example.org/state_33063> <http://www.w3.org/2000/01/rdf-schema#label> "0.8-1.0" .
<http://example.org/state_33851> <http://purl.oclc.org/NET/mx-database/has_mx_id> "33851"^^<http://www.w3.org/2001/XMLSchema#integer> .
<http://example.org/state_33851> <http://www.w3.org/1999/02/22-rdf-syntax-ns#type> <http://purl.obolibrary.org/obo/CDAO_0000045> .
<http://example.org/state_33851> <http://www.w3.org/2000/01/rdf-schema#label> "1600-2600 \u00B5m" .
<http://example.org/character_2549> <http://purl.oclc.org/NET/mx-database/has_mx_id> "2549"^^<http://www.w3.org/2001/XMLSchema#integer> .
<http://example.org/character_2549> <http://www.w3.org/1999/02/22-rdf-syntax-ns#type> <http://purl.obolibrary.org/obo/CDAO_0000075> .
<http://example.org/character_2549> <http://www.w3.org/2000/01/rdf-schema#label> "Proximolateral corner of male S9 shape" .
<http://example.org/character_2549> <http://purl.oclc.org/NET/mx-database/can_have_state> <http://example.org/state_7259> .
<http://example.org/character_2549> <http://purl.oclc.org/NET/mx-database/can_have_state> <http://example.org/state_7260> .
<http://example.org/state_34104> <http://purl.oclc.org/NET/mx-database/has_mx_id> "34104"^^<http://www.w3.org/2001/XMLSchema#integer> .
<http://example.org/state_34104> <http://www.w3.org/1999/02/22-rdf-syntax-ns#type> <http://purl.obolibrary.org/obo/CDAO_0000045> .
<http://example.org/state_34104> <http://www.w3.org/2000/01/rdf-schema#label> "2200-2600 \u00B5m" .
<http://example.org/state_7727> <http://purl.oclc.org/NET/mx-database/has_mx_id> "7727"^^<http://www.w3.org/2001/XMLSchema#integer> .
<http://example.org/state_7727> <http://www.w3.org/1999/02/22-rdf-syntax-ns#type> <http://purl.obolibrary.org/obo/CDAO_0000045> .
<http://example.org/state_7727> <http://www.w3.org/2000/01/rdf-schema#label> "concave with median projection" .
<http://example.org/character_2934> <http://purl.oclc.org/NET/mx-database/has_mx_id> "2934"^^<http://www.w3.org/2001/XMLSchema#integer> .
<http://example.org/character_2934> <http://www.w3.org/1999/02/22-rdf-syntax-ns#type> <http://purl.obolibrary.org/obo/CDAO_0000075> .
<http://example.org/character_2934> <http://www.w3.org/2000/01/rdf-schema#label> "Distal projection of the penisvalva count" .
<http://example.org/character_2934> <http://purl.oclc.org/NET/mx-database/can_have_state> <http://example.org/state_8298> .
<http://example.org/character_2934> <http://purl.oclc.org/NET/mx-database/can_have_state> <http://example.org/state_8299> .
<http://example.org/character_2934> <http://www.w3.org/2000/01/rdf-schema#comment> "The distal projection of the penisvalva is the diagnostic character for Dendrocerus vivianae (Mik\u00F3 et al. 2011). " .
<http://example.org/state_32991> <http://purl.oclc.org/NET/mx-database/has_mx_id> "32991"^^<http://www.w3.org/2001/XMLSchema#integer> .
<http://example.org/state_32991> <http://www.w3.org/1999/02/22-rdf-syntax-ns#type> <http://purl.obolibrary.org/obo/CDAO_0000045> .
<http://example.org/state_32991> <http://www.w3.org/2000/01/rdf-schema#label> "HW:HH=1.1-1.2" .
<http://example.org/state_28769> <http://purl.oclc.org/NET/mx-database/has_mx_id> "28769"^^<http://www.w3.org/2001/XMLSchema#integer> .
<http://example.org/state_28769> <http://www.w3.org/1999/02/22-rdf-syntax-ns#type> <http://purl.obolibrary.org/obo/CDAO_0000045> .
<http://example.org/state_28769> <http://www.w3.org/2000/01/rdf-schema#label> "5 branches" .
<http://example.org/state_33903> <http://purl.oclc.org/NET/mx-database/has_mx_id> "33903"^^<http://www.w3.org/2001/XMLSchema#integer> .
<http://example.org/state_33903> <http://www.w3.org/1999/02/22-rdf-syntax-ns#type> <http://purl.obolibrary.org/obo/CDAO_0000045> .
<http://example.org/state_33903> <http://www.w3.org/2000/01/rdf-schema#label> "HH:EHf=1.25-1.75" .
<http://example.org/character_9757> <http://purl.oclc.org/NET/mx-database/has_mx_id> "9757"^^<http://www.w3.org/2001/XMLSchema#integer> .
<http://example.org/character_9757> <http://www.w3.org/1999/02/22-rdf-syntax-ns#type> <http://purl.obolibrary.org/obo/CDAO_0000075> .
<http://example.org/character_9757> <http://www.w3.org/2000/01/rdf-schema#label> "Transverse scutes on upper face count" .
<http://example.org/character_9757> <http://purl.oclc.org/NET/mx-database/can_have_state> <http://example.org/state_28655> .
<http://example.org/character_9757> <http://purl.oclc.org/NET/mx-database/can_have_state> <http://example.org/state_28656> .
<http://example.org/character_9757> <http://www.w3.org/2000/01/rdf-schema#comment> "<p>Can we get a picture of this? \u2014 Carolyn 5/20/15<br>\nIn C. albovarius, it looks like the area inside the depressions above the torouli have transverse reticulation, but the rest of the head is normal. This is easier to see in the males, but I\u2019m sure that the females have it too. </p>  \nThis character is not applicable if the transverse striation of the upper face obscure the scutes (T. luapi)." .
<http://example.org/state_28669> <http://purl.oclc.org/NET/mx-database/has_mx_id> "28669"^^<http://www.w3.org/2001/XMLSchema#integer> .
<http://example.org/state_28669> <http://www.w3.org/1999/02/22-rdf-syntax-ns#type> <http://purl.obolibrary.org/obo/CDAO_0000045> .
<http://example.org/state_28669> <http://www.w3.org/2000/01/rdf-schema#label> "concave" .
<http://example.org/state_33065> <http://purl.oclc.org/NET/mx-database/has_mx_id> "33065"^^<http://www.w3.org/2001/XMLSchema#integer> .
<http://example.org/state_33065> <http://www.w3.org/1999/02/22-rdf-syntax-ns#type> <http://purl.obolibrary.org/obo/CDAO_0000045> .
<http://example.org/state_33065> <http://www.w3.org/2000/01/rdf-schema#label> "1.2-1.4" .
<http://purl.oclc.org/NET/mx-database/can_have_state> <http://www.w3.org/1999/02/22-rdf-syntax-ns#type> <http://www.w3.org/2002/07/owl#ObjectProperty> .
<http://example.org/state_28750> <http://purl.oclc.org/NET/mx-database/has_mx_id> "28750"^^<http://www.w3.org/2001/XMLSchema#integer> .
<http://example.org/state_28750> <http://www.w3.org/1999/02/22-rdf-syntax-ns#type> <http://purl.obolibrary.org/obo/CDAO_0000045> .
<http://example.org/state_28750> <http://www.w3.org/2000/01/rdf-schema#label> "not adjacent to transscutal articulation (ends anterior to transscutal articulation)" .
<http://example.org/state_33853> <http://purl.oclc.org/NET/mx-database/has_mx_id> "33853"^^<http://www.w3.org/2001/XMLSchema#integer> .
<http://example.org/state_33853> <http://www.w3.org/1999/02/22-rdf-syntax-ns#type> <http://purl.obolibrary.org/obo/CDAO_0000045> .
<http://example.org/state_33853> <http://www.w3.org/2000/01/rdf-schema#label> "1800-2900 \u00B5m" .
<http://example.org/state_34106> <http://purl.oclc.org/NET/mx-database/has_mx_id> "34106"^^<http://www.w3.org/2001/XMLSchema#integer> .
<http://example.org/state_34106> <http://www.w3.org/1999/02/22-rdf-syntax-ns#type> <http://purl.obolibrary.org/obo/CDAO_0000045> .
<http://example.org/state_34106> <http://www.w3.org/2000/01/rdf-schema#label> "2100-2500 \u00B5m" .
<http://example.org/character_9940> <http://purl.oclc.org/NET/mx-database/has_mx_id> "9940"^^<http://www.w3.org/2001/XMLSchema#integer> .
<http://example.org/character_9940> <http://www.w3.org/1999/02/22-rdf-syntax-ns#type> <http://purl.obolibrary.org/obo/CDAO_0000075> .
<http://example.org/character_9940> <http://www.w3.org/2000/01/rdf-schema#label> "Distoventral submedian corner of the cupula count" .
<http://example.org/character_9940> <http://purl.oclc.org/NET/mx-database/can_have_state> <http://example.org/state_28806> .
<http://example.org/character_9940> <http://purl.oclc.org/NET/mx-database/can_have_state> <http://example.org/state_28807> .
<http://example.org/character_9940> <http://www.w3.org/2000/01/rdf-schema#comment> "<p>The corner is present in Conostigmus clavatus and Conostigmus crassicornis.</p>\r\n" .
<http://example.org/state_7260> <http://purl.oclc.org/NET/mx-database/has_mx_id> "7260"^^<http://www.w3.org/2001/XMLSchema#integer> .
<http://example.org/state_7260> <http://www.w3.org/1999/02/22-rdf-syntax-ns#type> <http://purl.obolibrary.org/obo/CDAO_0000045> .
<http://example.org/state_7260> <http://www.w3.org/2000/01/rdf-schema#label> "acute" .
<http://example.org/character_9905> <http://purl.oclc.org/NET/mx-database/has_mx_id> "9905"^^<http://www.w3.org/2001/XMLSchema#integer> .
<http://example.org/character_9905> <http://www.w3.org/1999/02/22-rdf-syntax-ns#type> <http://purl.obolibrary.org/obo/CDAO_0000075> .
<http://example.org/character_9905> <http://www.w3.org/2000/01/rdf-schema#label> "Supraclypeal depression structure" .
<http://example.org/character_9905> <http://purl.oclc.org/NET/mx-database/can_have_state> <http://example.org/state_28685> .
<http://example.org/character_9905> <http://purl.oclc.org/NET/mx-database/can_have_state> <http://example.org/state_28686> .
<http://example.org/character_9905> <http://www.w3.org/2000/01/rdf-schema#comment> "The supraclypeal depression is shallow in most species and deep in Conostigmus lucidus and in one specimen of C. madagascariensis (PSUCIM_2044509)." .
<http://example.org/character_2936> <http://purl.oclc.org/NET/mx-database/has_mx_id> "2936"^^<http://www.w3.org/2001/XMLSchema#integer> .
<http://example.org/character_2936> <http://www.w3.org/1999/02/22-rdf-syntax-ns#type> <http://purl.obolibrary.org/obo/CDAO_0000075> .
<http://example.org/character_2936> <http://www.w3.org/2000/01/rdf-schema#label> "Anteromedian projection of the metanoto-propodeo-metapecto-mesopectal complex count" .
<http://example.org/character_2936> <http://purl.oclc.org/NET/mx-database/can_have_state> <http://example.org/state_8269> .
<http://example.org/character_2936> <http://purl.oclc.org/NET/mx-database/can_have_state> <http://example.org/state_8268> .
<http://example.org/character_2936> <http://www.w3.org/2000/01/rdf-schema#comment> "<p>Formerly \u201Cmedian projection of lateral propodeal carina presence\u201D<br>\n-Trietsch 6/25/15</p> \n\nThis is the same as the propodeal carina-- CT 9/6/17" .
<http://example.org/state_8300> <http://purl.oclc.org/NET/mx-database/has_mx_id> "8300"^^<http://www.w3.org/2001/XMLSchema#integer> .
<http://example.org/state_8300> <http://www.w3.org/1999/02/22-rdf-syntax-ns#type> <http://purl.obolibrary.org/obo/CDAO_0000045> .
<http://example.org/state_8300> <http://www.w3.org/2000/01/rdf-schema#label> "present" .
<http://example.org/state_33905> <http://purl.oclc.org/NET/mx-database/has_mx_id> "33905"^^<http://www.w3.org/2001/XMLSchema#integer> .
<http://example.org/state_33905> <http://www.w3.org/1999/02/22-rdf-syntax-ns#type> <http://purl.obolibrary.org/obo/CDAO_0000045> .
<http://example.org/state_33905> <http://www.w3.org/2000/01/rdf-schema#label> "HW:IOS=1.6-1.9" .
<http://example.org/state_33855> <http://purl.oclc.org/NET/mx-database/has_mx_id> "33855"^^<http://www.w3.org/2001/XMLSchema#integer> .
<http://example.org/state_33855> <http://www.w3.org/1999/02/22-rdf-syntax-ns#type> <http://purl.obolibrary.org/obo/CDAO_0000045> .
<http://example.org/state_33855> <http://www.w3.org/2000/01/rdf-schema#label> "1800 \u00B5m" .
<http://example.org/state_30131> <http://purl.oclc.org/NET/mx-database/has_mx_id> "30131"^^<http://www.w3.org/2001/XMLSchema#integer> .
<http://example.org/state_30131> <http://www.w3.org/1999/02/22-rdf-syntax-ns#type> <http://purl.obolibrary.org/obo/CDAO_0000045> .
<http://example.org/state_30131> <http://www.w3.org/2000/01/rdf-schema#label> "1750-2450 \u00B5m" .
<http://example.org/state_28717> <http://purl.oclc.org/NET/mx-database/has_mx_id> "28717"^^<http://www.w3.org/2001/XMLSchema#integer> .
<http://example.org/state_28717> <http://www.w3.org/1999/02/22-rdf-syntax-ns#type> <http://purl.obolibrary.org/obo/CDAO_0000045> .
<http://example.org/state_28717> <http://www.w3.org/2000/01/rdf-schema#label> "absent" .
<http://example.org/state_33755> <http://purl.oclc.org/NET/mx-database/has_mx_id> "33755"^^<http://www.w3.org/2001/XMLSchema#integer> .
<http://example.org/state_33755> <http://www.w3.org/1999/02/22-rdf-syntax-ns#type> <http://purl.obolibrary.org/obo/CDAO_0000045> .
<http://example.org/state_33755> <http://www.w3.org/2000/01/rdf-schema#label> "0.9-1.1mm" .
<http://example.org/state_34108> <http://purl.oclc.org/NET/mx-database/has_mx_id> "34108"^^<http://www.w3.org/2001/XMLSchema#integer> .
<http://example.org/state_34108> <http://www.w3.org/1999/02/22-rdf-syntax-ns#type> <http://purl.obolibrary.org/obo/CDAO_0000045> .
<http://example.org/state_34108> <http://www.w3.org/2000/01/rdf-schema#label> "1900-2300 \u00B5m" .
<http://example.org/state_33790> <http://purl.oclc.org/NET/mx-database/has_mx_id> "33790"^^<http://www.w3.org/2001/XMLSchema#integer> .
<http://example.org/state_33790> <http://www.w3.org/1999/02/22-rdf-syntax-ns#type> <http://purl.obolibrary.org/obo/CDAO_0000045> .
<http://example.org/state_33790> <http://www.w3.org/2000/01/rdf-schema#label> "HW:HH=1.1" .
<http://example.org/state_28819> <http://purl.oclc.org/NET/mx-database/has_mx_id> "28819"^^<http://www.w3.org/2001/XMLSchema#integer> .
<http://example.org/state_28819> <http://www.w3.org/1999/02/22-rdf-syntax-ns#type> <http://purl.obolibrary.org/obo/CDAO_0000045> .
<http://example.org/state_28819> <http://www.w3.org/2000/01/rdf-schema#label> "Cranium black; mesosoma, metasoma, F4-F9 brown; rest of antenna, legs and mandible ochre" .
<http://example.org/state_32995> <http://purl.oclc.org/NET/mx-database/has_mx_id> "32995"^^<http://www.w3.org/2001/XMLSchema#integer> .
<http://example.org/state_32995> <http://www.w3.org/1999/02/22-rdf-syntax-ns#type> <http://purl.obolibrary.org/obo/CDAO_0000045> .
<http://example.org/state_32995> <http://www.w3.org/2000/01/rdf-schema#label> "HW:HH=0.9-1.0" .
<http://example.org/state_7666> <http://purl.oclc.org/NET/mx-database/has_mx_id> "7666"^^<http://www.w3.org/2001/XMLSchema#integer> .
<http://example.org/state_7666> <http://www.w3.org/1999/02/22-rdf-syntax-ns#type> <http://purl.obolibrary.org/obo/CDAO_0000045> .
<http://example.org/state_7666> <http://www.w3.org/2000/01/rdf-schema#label> "present dorsally" .
<http://example.org/state_26274> <http://purl.oclc.org/NET/mx-database/has_mx_id> "26274"^^<http://www.w3.org/2001/XMLSchema#integer> .
<http://example.org/state_26274> <http://www.w3.org/1999/02/22-rdf-syntax-ns#type> <http://purl.obolibrary.org/obo/CDAO_0000045> .
<http://example.org/state_26274> <http://www.w3.org/2000/01/rdf-schema#label> "2.0-2.3 mm" .
<http://purl.obolibrary.org/obo/CDAO_0000045> <http://www.w3.org/1999/02/22-rdf-syntax-ns#type> <http://www.w3.org/2002/07/owl#Class> .
<http://purl.obolibrary.org/obo/CDAO_0000045> <http://www.w3.org/2000/01/rdf-schema#label> "StandardState" .
<http://example.org/state_33857> <http://purl.oclc.org/NET/mx-database/has_mx_id> "33857"^^<http://www.w3.org/2001/XMLSchema#integer> .
<http://example.org/state_33857> <http://www.w3.org/1999/02/22-rdf-syntax-ns#type> <http://purl.obolibrary.org/obo/CDAO_0000045> .
<http://example.org/state_33857> <http://www.w3.org/2000/01/rdf-schema#label> "1250-1350 \u00B5m" .
<http://example.org/state_30133> <http://purl.oclc.org/NET/mx-database/has_mx_id> "30133"^^<http://www.w3.org/2001/XMLSchema#integer> .
<http://example.org/state_30133> <http://www.w3.org/1999/02/22-rdf-syntax-ns#type> <http://purl.obolibrary.org/obo/CDAO_0000045> .
<http://example.org/state_30133> <http://www.w3.org/2000/01/rdf-schema#label> "2450-3125 \u00B5m" .
<http://example.org/state_28754> <http://purl.oclc.org/NET/mx-database/has_mx_id> "28754"^^<http://www.w3.org/2001/XMLSchema#integer> .
<http://example.org/state_28754> <http://www.w3.org/1999/02/22-rdf-syntax-ns#type> <http://purl.obolibrary.org/obo/CDAO_0000045> .
<http://example.org/state_28754> <http://www.w3.org/2000/01/rdf-schema#label> "absent" .
<http://example.org/state_33792> <http://purl.oclc.org/NET/mx-database/has_mx_id> "33792"^^<http://www.w3.org/2001/XMLSchema#integer> .
<http://example.org/state_33792> <http://www.w3.org/1999/02/22-rdf-syntax-ns#type> <http://purl.obolibrary.org/obo/CDAO_0000045> .
<http://example.org/state_33792> <http://www.w3.org/2000/01/rdf-schema#label> "HW:HH=0.9-1.3" .
<http://example.org/state_28956> <http://purl.oclc.org/NET/mx-database/has_mx_id> "28956"^^<http://www.w3.org/2001/XMLSchema#integer> .
<http://example.org/state_28956> <http://www.w3.org/1999/02/22-rdf-syntax-ns#type> <http://purl.obolibrary.org/obo/CDAO_0000045> .
<http://example.org/state_28956> <http://www.w3.org/2000/01/rdf-schema#label> "OOL 0.625-0.75 x as long as LOL" .
<http://example.org/state_26276> <http://purl.oclc.org/NET/mx-database/has_mx_id> "26276"^^<http://www.w3.org/2001/XMLSchema#integer> .
<http://example.org/state_26276> <http://www.w3.org/1999/02/22-rdf-syntax-ns#type> <http://purl.obolibrary.org/obo/CDAO_0000045> .
<http://example.org/state_26276> <http://www.w3.org/2000/01/rdf-schema#label> "2.4-2.6 mm" .
<http://example.org/state_33909> <http://purl.oclc.org/NET/mx-database/has_mx_id> "33909"^^<http://www.w3.org/2001/XMLSchema#integer> .
<http://example.org/state_33909> <http://www.w3.org/1999/02/22-rdf-syntax-ns#type> <http://purl.obolibrary.org/obo/CDAO_0000045> .
<http://example.org/state_33909> <http://www.w3.org/2000/01/rdf-schema#label> "OOL:LOL=2.1-2.6" .
<http://example.org/character_9642> <http://purl.oclc.org/NET/mx-database/has_mx_id> "9642"^^<http://www.w3.org/2001/XMLSchema#integer> .
<http://example.org/character_9642> <http://www.w3.org/1999/02/22-rdf-syntax-ns#type> <http://purl.obolibrary.org/obo/CDAO_0000075> .
<http://example.org/character_9642> <http://www.w3.org/2000/01/rdf-schema#label> "Preoccipital furrow anterior end" .
<http://example.org/character_9642> <http://purl.oclc.org/NET/mx-database/can_have_state> <http://example.org/state_27540> .
<http://example.org/character_9642> <http://purl.oclc.org/NET/mx-database/can_have_state> <http://example.org/state_27541> .
<http://example.org/state_8304> <http://purl.oclc.org/NET/mx-database/has_mx_id> "8304"^^<http://www.w3.org/2001/XMLSchema#integer> .
<http://example.org/state_8304> <http://www.w3.org/1999/02/22-rdf-syntax-ns#type> <http://purl.obolibrary.org/obo/CDAO_0000045> .
<http://example.org/state_8304> <http://www.w3.org/2000/01/rdf-schema#label> "present" .
<http://example.org/state_28756> <http://purl.oclc.org/NET/mx-database/has_mx_id> "28756"^^<http://www.w3.org/2001/XMLSchema#integer> .
<http://example.org/state_28756> <http://www.w3.org/1999/02/22-rdf-syntax-ns#type> <http://purl.obolibrary.org/obo/CDAO_0000045> .
<http://example.org/state_28756> <http://www.w3.org/2000/01/rdf-schema#label> "blunt" .
<http://example.org/state_7951> <http://purl.oclc.org/NET/mx-database/has_mx_id> "7951"^^<http://www.w3.org/2001/XMLSchema#integer> .
<http://example.org/state_7951> <http://www.w3.org/1999/02/22-rdf-syntax-ns#type> <http://purl.obolibrary.org/obo/CDAO_0000045> .
<http://example.org/state_7951> <http://www.w3.org/2000/01/rdf-schema#label> "present" .
<http://example.org/state_28802> <http://purl.oclc.org/NET/mx-database/has_mx_id> "28802"^^<http://www.w3.org/2001/XMLSchema#integer> .
<http://example.org/state_28802> <http://www.w3.org/1999/02/22-rdf-syntax-ns#type> <http://purl.obolibrary.org/obo/CDAO_0000045> .
<http://example.org/state_28802> <http://www.w3.org/2000/01/rdf-schema#label> "absent" .
<http://example.org/state_33859> <http://purl.oclc.org/NET/mx-database/has_mx_id> "33859"^^<http://www.w3.org/2001/XMLSchema#integer> .
<http://example.org/state_33859> <http://www.w3.org/1999/02/22-rdf-syntax-ns#type> <http://purl.obolibrary.org/obo/CDAO_0000045> .
<http://example.org/state_33859> <http://www.w3.org/2000/01/rdf-schema#label> "MscL/AscW=1.5-1.7" .
<http://example.org/state_28791> <http://purl.oclc.org/NET/mx-database/has_mx_id> "28791"^^<http://www.w3.org/2001/XMLSchema#integer> .
<http://example.org/state_28791> <http://www.w3.org/1999/02/22-rdf-syntax-ns#type> <http://purl.obolibrary.org/obo/CDAO_0000045> .
<http://example.org/state_28791> <http://www.w3.org/2000/01/rdf-schema#label> "interrupted dorsally and represented by irregular, not continuous carinae" .
<http://example.org/state_30135> <http://purl.oclc.org/NET/mx-database/has_mx_id> "30135"^^<http://www.w3.org/2001/XMLSchema#integer> .
<http://example.org/state_30135> <http://www.w3.org/1999/02/22-rdf-syntax-ns#type> <http://purl.obolibrary.org/obo/CDAO_0000045> .
<http://example.org/state_30135> <http://www.w3.org/2000/01/rdf-schema#label> "1650-1875 \u00B5m" .
<http://example.org/state_8506> <http://purl.oclc.org/NET/mx-database/has_mx_id> "8506"^^<http://www.w3.org/2001/XMLSchema#integer> .
<http://example.org/state_8506> <http://www.w3.org/1999/02/22-rdf-syntax-ns#type> <http://purl.obolibrary.org/obo/CDAO_0000045> .
<http://example.org/state_8506> <http://www.w3.org/2000/01/rdf-schema#label> "as wide as distal trachea" .
<http://example.org/state_28656> <http://purl.oclc.org/NET/mx-database/has_mx_id> "28656"^^<http://www.w3.org/2001/XMLSchema#integer> .
<http://example.org/state_28656> <http://www.w3.org/1999/02/22-rdf-syntax-ns#type> <http://purl.obolibrary.org/obo/CDAO_0000045> .
<http://example.org/state_28656> <http://www.w3.org/2000/01/rdf-schema#label> "absent" .
<http://example.org/state_28958> <http://purl.oclc.org/NET/mx-database/has_mx_id> "28958"^^<http://www.w3.org/2001/XMLSchema#integer> .
<http://example.org/state_28958> <http://www.w3.org/1999/02/22-rdf-syntax-ns#type> <http://purl.obolibrary.org/obo/CDAO_0000045> .
<http://example.org/state_28958> <http://www.w3.org/2000/01/rdf-schema#label> "OOL:LOL=0.75-1.0" .
<http://example.org/state_33794> <http://purl.oclc.org/NET/mx-database/has_mx_id> "33794"^^<http://www.w3.org/2001/XMLSchema#integer> .
<http://example.org/state_33794> <http://www.w3.org/1999/02/22-rdf-syntax-ns#type> <http://purl.obolibrary.org/obo/CDAO_0000045> .
<http://example.org/state_33794> <http://www.w3.org/2000/01/rdf-schema#label> "HW:HH=0.9" .
<http://example.org/character_10437> <http://purl.oclc.org/NET/mx-database/has_mx_id> "10437"^^<http://www.w3.org/2001/XMLSchema#integer> .
<http://example.org/character_10437> <http://www.w3.org/1999/02/22-rdf-syntax-ns#type> <http://purl.obolibrary.org/obo/CDAO_0000075> .
<http://example.org/character_10437> <http://www.w3.org/2000/01/rdf-schema#label> "Sensillar plate of the aedeagus shape" .
<http://example.org/character_10437> <http://purl.oclc.org/NET/mx-database/can_have_state> <http://example.org/state_32977> .
<http://example.org/character_10437> <http://purl.oclc.org/NET/mx-database/can_have_state> <http://example.org/state_30215> .
<http://example.org/character_10437> <http://www.w3.org/2000/01/rdf-schema#comment> "The sensillar plate is an area around the genital opening at the tip of the aedeagus that is more slcerotised than the surrounding regions and bears 2-4 placoid sensilla. The plate is enlarged in D. mexicali (see. Burks et al. 2016)." .
<http://example.org/state_17958> <http://purl.oclc.org/NET/mx-database/has_mx_id> "17958"^^<http://www.w3.org/2001/XMLSchema#integer> .
<http://example.org/state_17958> <http://www.w3.org/1999/02/22-rdf-syntax-ns#type> <http://purl.obolibrary.org/obo/CDAO_0000045> .
<http://example.org/state_17958> <http://www.w3.org/2000/01/rdf-schema#label> "6.5-6.8 mm" .
<http://example.org/state_8295> <http://purl.oclc.org/NET/mx-database/has_mx_id> "8295"^^<http://www.w3.org/2001/XMLSchema#integer> .
<http://example.org/state_8295> <http://www.w3.org/1999/02/22-rdf-syntax-ns#type> <http://purl.obolibrary.org/obo/CDAO_0000045> .
<http://example.org/state_8295> <http://www.w3.org/2000/01/rdf-schema#label> "longer or equal" .
<http://example.org/state_28793> <http://purl.oclc.org/NET/mx-database/has_mx_id> "28793"^^<http://www.w3.org/2001/XMLSchema#integer> .
<http://example.org/state_28793> <http://www.w3.org/1999/02/22-rdf-syntax-ns#type> <http://purl.obolibrary.org/obo/CDAO_0000045> .
<http://example.org/state_28793> <http://www.w3.org/2000/01/rdf-schema#label> "absent" .
<http://example.org/state_7651> <http://purl.oclc.org/NET/mx-database/has_mx_id> "7651"^^<http://www.w3.org/2001/XMLSchema#integer> .
<http://example.org/state_7651> <http://www.w3.org/1999/02/22-rdf-syntax-ns#type> <http://purl.obolibrary.org/obo/CDAO_0000045> .
<http://example.org/state_7651> <http://www.w3.org/2000/01/rdf-schema#label> "interrupted medially" .
<http://example.org/state_28658> <http://purl.oclc.org/NET/mx-database/has_mx_id> "28658"^^<http://www.w3.org/2001/XMLSchema#integer> .
<http://example.org/state_28658> <http://www.w3.org/1999/02/22-rdf-syntax-ns#type> <http://purl.obolibrary.org/obo/CDAO_0000045> .
<http://example.org/state_28658> <http://www.w3.org/2000/01/rdf-schema#label> "not adjacent" .
<http://example.org/state_28704> <http://purl.oclc.org/NET/mx-database/has_mx_id> "28704"^^<http://www.w3.org/2001/XMLSchema#integer> .
<http://example.org/state_28704> <http://www.w3.org/1999/02/22-rdf-syntax-ns#type> <http://purl.obolibrary.org/obo/CDAO_0000045> .
<http://example.org/state_28704> <http://www.w3.org/2000/01/rdf-schema#label> "harpe as long as gonostipes in lateral view" .
<http://example.org/state_3843> <http://purl.oclc.org/NET/mx-database/has_mx_id> "3843"^^<http://www.w3.org/2001/XMLSchema#integer> .
<http://example.org/state_3843> <http://www.w3.org/1999/02/22-rdf-syntax-ns#type> <http://purl.obolibrary.org/obo/CDAO_0000045> .
<http://example.org/state_3843> <http://www.w3.org/2000/01/rdf-schema#label> "absent" .
<http://example.org/state_8308> <http://purl.oclc.org/NET/mx-database/has_mx_id> "8308"^^<http://www.w3.org/2001/XMLSchema#integer> .
<http://example.org/state_8308> <http://www.w3.org/1999/02/22-rdf-syntax-ns#type> <http://purl.obolibrary.org/obo/CDAO_0000045> .
<http://example.org/state_8308> <http://www.w3.org/2000/01/rdf-schema#label> "triangular" .
<http://example.org/state_28795> <http://purl.oclc.org/NET/mx-database/has_mx_id> "28795"^^<http://www.w3.org/2001/XMLSchema#integer> .
<http://example.org/state_28795> <http://www.w3.org/1999/02/22-rdf-syntax-ns#type> <http://purl.obolibrary.org/obo/CDAO_0000045> .
<http://example.org/state_28795> <http://www.w3.org/2000/01/rdf-schema#label> "present" .
<http://example.org/state_28806> <http://purl.oclc.org/NET/mx-database/has_mx_id> "28806"^^<http://www.w3.org/2001/XMLSchema#integer> .
<http://example.org/state_28806> <http://www.w3.org/1999/02/22-rdf-syntax-ns#type> <http://purl.obolibrary.org/obo/CDAO_0000045> .
<http://example.org/state_28806> <http://www.w3.org/2000/01/rdf-schema#label> "absent" .
<http://example.org/state_28741> <http://purl.oclc.org/NET/mx-database/has_mx_id> "28741"^^<http://www.w3.org/2001/XMLSchema#integer> .
<http://example.org/state_28741> <http://www.w3.org/1999/02/22-rdf-syntax-ns#type> <http://purl.obolibrary.org/obo/CDAO_0000045> .
<http://example.org/state_28741> <http://www.w3.org/2000/01/rdf-schema#label> "ventral region of cranium is lighter than dorsal region of cranium" .
<http://example.org/state_6963> <http://purl.oclc.org/NET/mx-database/has_mx_id> "6963"^^<http://www.w3.org/2001/XMLSchema#integer> .
<http://example.org/state_6963> <http://www.w3.org/1999/02/22-rdf-syntax-ns#type> <http://purl.obolibrary.org/obo/CDAO_0000045> .
<http://example.org/state_6963> <http://www.w3.org/2000/01/rdf-schema#label> "cylindric" .
